# Supplementary material for: A divide-and-conquer approach for genomic prediction in rubber tree using machine learning
Source: Sci Rep. 2022 Oct 26;12:18023. doi: 10.1038/s41598-022-20416-z (PMC9605989; doi:10.1038/s41598-022-20416-z)
Supplement: Supplementary file 2 — Supplementary Information 2. [file 41598_2022_20416_MOESM2_ESM.csv]

SSR_allele	1	2	3	4	5	6	7	8	9	10	11	12	13	14	15	16	17	18	19	20	21	22	23	24	25	26	27	28	29	30	31	32	33	34	35	36	37	38	39	40	41	42	43	44	45	46	47	48	49
g1M508.f	1	1	1	1	0	0	0	0	1	1	1	1	0	0	1	1	1	1	1	0	0	0	0	1	0	0	1	0	0	0	1	1	1	1	0	0	1	1	1	0	0	0	0	1	1	1	0	0	1
g1M508.e	1	0	1	0	2	2	1	2	1	0	1	1	2	2	1	1	0	0	1	1	2	1	2	1	2	1	0	2	1	2	1	0	1	1	1	2	0	0	1	1	1	1	2	1	0	1	1	1	1
g1M508.g	0	1	0	1	0	0	1	0	0	1	0	0	0	0	0	0	1	1	0	1	0	1	0	0	0	1	1	0	1	0	0	1	0	0	1	0	1	1	0	1	1	1	0	0	1	0	1	1	0
g1TAs2557.f	1	1	1	1	0	0	0	0	1	1	1	1	0	0	1	1	1	1	1	0	0	0	0	1	0	0	1	0	0	0	1	1	1	1	0	0	1	1	1	0	0	0	0	1	1	1	0	0	1
g1TAs2557.e	1	0	1	0	2	2	1	2	1	0	1	1	2	2	1	1	0	0	1	1	2	1	2	1	2	1	0	2	1	2	1	0	1	1	1	2	0	0	1	1	1	1	2	1	0	1	1	1	1
g1TAs2557.g	0	1	0	1	0	0	1	0	0	1	0	0	0	0	0	0	1	1	0	1	0	1	0	0	0	1	1	0	1	0	0	1	0	0	1	0	1	1	0	1	1	1	0	0	1	0	1	1	0
g1a200.f	1	1	0	1	0	0	0	0	1	1	1	1	0	0	1	1	1	1	1	0	0	0	0	1	0	0	0	0	0	0	1	1	1	1	0	0	1	1	1	0	0	0	0	1	1	1	0	0	1
g1a200.e	1	0	2	0	2	2	1	2	1	0	1	1	1	2	1	1	0	0	1	1	2	1	2	1	2	1	1	2	1	2	1	0	1	1	1	2	0	0	1	1	1	1	2	1	0	1	1	1	1
g1a200.g	0	1	0	1	0	0	1	0	0	1	0	0	1	0	0	0	1	1	0	1	0	1	0	0	0	1	1	0	1	0	0	1	0	0	1	0	1	1	0	1	1	1	0	0	1	0	1	1	0
g1A2500.b	1	1	0	1	0	1	0	0	1	0	1	1	0	0	1	1	1	1	1	0	0	0	0	0	0	0	0	0	0	0	1	1	1	1	0	0	1	1	1	0	0	0	0	1	1	1	0	0	1
g1A2500.c	1	0	1	0	1	1	0	1	1	0	1	1	0	1	1	1	0	0	1	0	1	0	1	1	1	0	0	0	0	1	1	0	1	1	0	1	0	0	1	0	0	0	1	1	0	1	0	0	1
g1A2500.d	0	1	0	1	0	0	1	0	0	1	0	0	1	0	0	0	1	1	0	1	0	1	0	0	0	1	1	1	1	0	0	1	0	0	1	0	1	1	0	1	1	1	0	0	1	0	1	1	0
g1A2500.a	0	0	1	0	1	0	1	1	0	1	0	0	1	1	0	0	0	0	0	1	1	1	1	1	1	1	1	1	1	1	0	0	0	0	1	1	0	0	0	1	1	1	1	0	0	0	1	1	0
g1SSH033.b	1	1	0	1	0	1	0	1	1	0	1	1	0	0	1	1	1	1	1	0	0	0	0	0	0	0	0	0	0	0	0	1	1	1	0	0	1	1	1	0	0	0	0	1	1	1	0	0	1
g1SSH033.c	1	0	1	0	1	1	0	1	1	0	1	1	0	1	1	1	0	0	1	0	1	0	1	1	1	0	0	0	0	1	1	0	1	1	0	1	0	0	1	0	0	0	1	1	1	1	0	0	1
g1SSH033.d	0	1	0	1	0	0	1	0	0	1	0	0	1	0	0	0	1	1	0	1	0	1	0	0	0	1	1	1	1	0	0	1	0	0	1	0	1	1	0	1	1	1	0	0	0	0	1	1	0
g1SSH033.a	0	0	1	0	1	0	1	0	0	1	0	0	1	1	0	0	0	0	0	1	1	1	1	1	1	1	1	1	1	1	1	0	0	0	1	1	0	0	0	1	1	1	1	0	0	0	1	1	0
g1SSH068.m	1	0	1	1	1	0	0	0	1	1	1	0	0	0	1	1	1	1	0	1	1	1	0	1	1	0	1	1	1	0	1	1	1	1	0	0	1	1	0	0	0	0	0	1	0	1	0	1	1
g1SSH068.l	1	2	1	1	1	2	2	2	1	1	1	2	2	2	1	1	1	1	2	1	1	1	2	1	1	2	1	1	1	2	1	1	1	1	2	2	1	1	2	2	2	2	2	1	2	1	2	1	1
g1A2684.l	2	1	2	1	2	2	1	1	2	2	2	2	1	1	1	1	2	1	1	1	2	2	1	1	1	1	2	2	2	1	1	2	2	2	1	2	2	2	1	1	2	1	2	1	1	2	1	2	2
g1A2684.m	0	1	0	1	0	0	1	1	0	0	0	0	1	1	1	1	0	1	1	1	0	0	1	1	1	1	0	0	0	1	1	0	0	0	1	0	0	0	1	1	0	1	0	1	1	0	1	0	0
g1a105.e	1	1	2	1	1	1	0	2	1	2	2	2	0	1	1	0	2	0	1	1	2	1	1	0	1	0	1	2	2	1	0	2	1	2	1	2	2	2	0	1	1	0	1	0	1	1	0	2	2
g1a105.g	1	0	0	0	1	1	1	0	1	0	0	0	1	0	0	1	0	1	0	0	0	1	0	1	0	1	1	0	0	0	1	0	1	0	0	0	0	0	1	0	1	1	1	1	0	1	1	0	0
g1a105.f	0	1	0	1	0	0	1	0	0	0	0	0	1	1	1	1	0	1	1	1	0	0	1	1	1	1	0	0	0	1	1	0	0	0	1	0	0	0	1	1	0	1	0	1	1	0	1	0	0
g1TA2550.e	1	1	2	1	1	1	0	2	1	2	2	2	0	1	1	0	2	0	1	1	2	1	1	0	1	0	1	2	2	1	0	2	1	2	1	2	2	2	0	1	1	0	1	0	1	1	0	2	2
g1TA2550.g	1	0	0	0	1	1	1	0	1	0	0	0	1	0	0	1	0	1	0	0	0	1	0	1	0	1	1	0	0	0	1	0	1	0	0	0	0	0	1	0	1	1	1	1	0	1	1	0	0
g1TA2550.f	0	1	0	1	0	0	1	0	0	0	0	0	1	1	1	1	0	1	1	1	0	0	1	1	1	1	0	0	0	1	1	0	0	0	1	0	0	0	1	1	0	1	0	1	1	0	1	0	0
g1A2746.a	1	0	1	0	1	1	0	1	0	1	1	0	0	0	0	0	1	0	0	0	0	1	0	0	0	0	1	1	1	0	0	1	1	1	0	1	1	1	0	0	1	0	1	0	0	1	1	1	1
g1A2746.d	1	1	0	0	1	1	1	0	0	0	1	0	1	0	0	1	0	1	0	0	0	1	0	0	0	1	1	0	0	0	1	0	1	0	0	0	0	0	1	0	1	1	1	1	0	1	1	0	0
g1A2746.b	0	1	0	1	0	0	1	0	1	0	0	1	1	1	1	1	0	1	1	1	1	0	1	1	1	1	0	0	0	1	1	0	0	0	1	0	0	0	1	1	0	1	0	1	1	0	0	0	0
g1A2746.c	0	0	1	1	0	0	0	1	1	1	0	1	0	1	1	0	1	0	1	1	1	0	1	1	1	0	0	1	1	1	0	1	0	1	1	1	1	1	0	1	0	0	0	0	1	0	0	1	1
g1A2497.a	1	0	1	0	1	1	0	1	0	1	1	0	0	0	0	0	1	0	0	0	0	1	0	0	0	0	1	1	1	0	0	1	1	1	0	1	1	1	0	0	1	0	1	0	0	1	1	1	1
g1A2497.d	1	1	0	0	1	1	1	0	0	0	1	0	1	0	0	1	0	1	0	0	0	1	0	0	0	1	1	0	0	0	1	0	1	0	0	0	0	0	1	0	1	1	1	1	0	1	1	0	0
g1A2497.b	0	1	0	1	0	0	1	0	1	0	0	1	1	1	1	1	0	1	1	1	1	0	1	1	1	1	0	0	0	1	1	0	0	0	1	0	0	0	1	1	0	1	0	1	1	0	0	0	0
g1A2497.c	0	0	1	1	0	0	0	1	1	1	0	1	0	1	1	0	1	0	1	1	1	0	1	1	1	0	0	1	1	1	0	1	0	1	1	1	1	1	0	1	0	0	0	0	1	0	0	1	1
g1A2705.h	2	1	1	1	2	2	1	1	0	0	2	0	1	0	0	1	1	1	0	0	0	2	0	0	0	1	2	1	1	0	1	1	2	1	0	1	1	1	1	0	2	1	2	1	0	2	2	1	1
g1A2705.k	0	1	1	1	0	0	1	1	2	2	0	2	1	2	2	1	1	1	2	2	2	0	2	2	2	1	0	1	1	2	1	1	0	1	2	1	1	1	1	2	0	1	0	1	2	0	0	1	1
g1t319.e	2	1	1	1	2	2	1	2	0	0	2	0	1	0	0	1	1	1	0	0	0	2	0	0	0	1	2	1	1	0	1	1	2	1	0	1	1	1	1	0	2	1	2	1	0	2	2	1	1
g1t319.f	0	1	0	0	0	0	1	0	1	1	0	1	1	1	1	1	0	1	1	1	1	0	1	1	1	1	0	0	0	1	1	0	0	0	1	0	0	0	1	1	0	1	0	1	1	0	0	0	0
g1t319.g	0	0	1	1	0	0	0	0	1	1	0	1	0	1	1	0	1	0	1	1	1	0	1	1	1	0	0	1	1	1	0	1	0	1	1	1	1	1	0	1	0	0	0	0	1	0	0	1	1
g1a134.b	1	0	1	1	1	1	0	1	0	0	1	0	0	0	0	0	1	0	0	0	0	1	0	0	0	0	1	1	1	0	0	1	1	1	0	1	1	1	0	0	1	0	1	0	0	1	1	1	1
g1a134.d	1	1	0	0	1	1	1	1	0	0	1	0	1	0	0	1	0	1	0	0	0	1	0	0	0	1	1	0	0	0	1	0	1	0	0	0	0	0	1	0	1	1	1	1	0	1	1	1	0
g1a134.a	0	1	0	0	0	0	1	0	1	1	0	1	1	1	1	1	0	1	1	1	1	0	1	1	1	1	0	0	0	1	1	0	0	0	1	0	0	0	1	1	0	1	0	1	1	0	0	0	0
g1a134.c	0	0	1	1	0	0	0	0	1	1	0	1	0	1	1	0	1	0	1	1	1	0	1	1	1	0	0	1	1	1	0	1	0	1	1	1	1	1	0	1	0	0	0	0	1	0	0	0	1
g1a274.l	2	1	2	2	2	2	1	2	1	1	2	1	1	1	1	1	2	1	1	1	1	2	1	1	1	1	2	2	2	1	1	2	2	2	1	2	2	2	1	1	2	1	2	1	1	2	2	2	2
g1a274.m	0	1	0	0	0	0	1	0	1	1	0	1	1	1	1	1	0	1	1	1	1	0	1	1	1	1	0	0	0	1	1	0	0	0	1	0	0	0	1	1	0	1	0	1	1	0	0	0	0
g1A2718L1.a	1	0	0	1	0	0	0	0	0	1	1	0	1	0	1	1	0	0	0	1	0	1	1	0	0	1	0	0	0	0	1	1	1	1	0	1	0	0	0	0	1	0	0	0	0	1	1	0	1
g1A2718L1.d	1	1	1	1	1	1	1	1	1	0	0	0	0	1	1	1	0	0	0	0	0	1	1	0	0	1	0	0	0	1	1	1	0	0	1	0	0	0	1	1	1	1	1	0	1	1	0	0	0
g1A2718L1.b	0	1	1	0	1	1	1	1	1	0	0	1	0	1	0	0	1	1	1	0	1	0	0	1	1	0	1	1	1	1	0	0	0	0	1	0	1	1	1	1	0	1	1	1	1	0	0	1	0
g1A2718L1.c	0	0	0	0	0	0	0	0	0	1	1	1	1	0	0	0	1	1	1	1	1	0	0	1	1	0	1	1	1	0	0	0	1	1	0	1	1	1	0	0	0	0	0	1	0	0	1	1	1
g1A2718L2.l	2	1	1	2	1	1	1	1	1	2	2	1	2	1	2	2	1	1	1	2	1	2	2	1	1	2	1	1	1	1	2	2	2	2	1	2	1	1	1	1	2	1	1	1	1	2	2	1	2
g1A2718L2.m	0	1	1	0	1	1	1	1	1	0	0	1	0	1	0	0	1	1	1	0	1	0	0	1	1	0	1	1	1	1	0	0	0	0	1	0	1	1	1	1	0	1	1	1	1	0	0	1	0
g1T2142.p	1	0	0	0	0	0	0	0	0	1	1	0	0	0	0	0	0	1	0	1	0	0	0	0	0	0	1	1	1	0	1	1	0	0	0	1	0	1	0	1	1	1	1	1	1	1	1	1	1
g1T2142.n	1	2	2	2	2	2	2	2	2	1	1	2	2	2	2	2	2	1	2	1	2	2	2	2	2	2	1	1	1	2	1	1	2	2	2	1	2	1	2	1	1	1	1	1	1	1	1	1	1
g1T2142-Mère.m	1	0	0	0	0	0	0	0	0	1	0	0	0	0	0	0	0	0	0	1	0	0	0	0	0	0	1	0	1	0	0	1	0	0	0	0	0	1	0	0	1	1	0	1	0	0	0	0	1
g1T2142-Mère.l	1	2	2	2	2	2	2	2	2	1	2	2	2	2	2	2	2	2	2	1	2	2	2	2	2	2	1	2	1	2	2	1	2	2	2	2	2	1	2	2	1	1	2	1	2	2	2	2	1
g1TAs2467.l	2	2	2	2	2	2	1	2	2	2	2	1	1	1	1	2	2	1	1	1	2	2	1	1	2	2	2	2	2	1	1	2	2	2	1	2	2	2	1	1	2	2	2	2	2	2	2	2	2
g1TAs2467.m	0	0	0	0	0	0	1	0	0	0	0	1	1	1	1	0	0	1	1	1	0	0	1	1	0	0	0	0	0	1	1	0	0	0	1	0	0	0	1	1	0	0	0	0	0	0	0	0	0
g2BAC12N03-rev-SSR1.l	1	2	1	2	2	2	2	1	1	1	2	1	1	1	2	1	1	2	2	1	2	1	1	1	1	2	1	2	1	2	2	1	1	2	2	2	2	1	2	2	1	1	2	1	1	2	1	2	1
g2BAC12N03-rev-SSR1.m	1	0	1	0	0	0	0	1	1	1	0	1	1	1	0	1	1	0	0	1	0	1	1	1	1	0	1	0	1	0	0	1	1	0	0	0	0	1	0	0	1	1	0	1	1	0	1	0	1
g2BAC12N03-rev-SSR2.n	2	1	1	1	1	1	1	1	1	2	2	1	2	1	2	2	1	1	2	2	1	1	1	1	1	1	2	1	2	1	2	1	1	1	2	2	1	2	1	2	1	2	2	2	1	2	1	2	2
g2BAC12N03-rev-SSR2.p	0	1	1	1	1	1	1	1	1	0	0	1	0	1	0	0	1	1	0	0	1	1	1	1	1	1	0	1	0	1	0	1	1	1	0	0	1	0	1	0	1	0	0	0	1	0	1	0	0
g2A2419L2.e	2	1	1	0	0	0	1	1	1	2	1	1	2	1	0	1	1	1	0	2	0	1	1	1	0	0	2	1	2	0	1	2	1	0	0	1	0	2	1	1	2	2	1	2	0	1	1	1	2
g2A2419L2.g	0	1	1	1	1	1	1	1	1	0	0	1	0	1	1	1	1	0	1	0	1	1	1	1	1	1	0	0	0	1	0	0	1	1	1	0	1	0	1	0	0	0	0	0	1	0	0	0	0
g2A2419L2.f	0	0	0	1	1	1	0	0	0	0	1	0	0	0	1	0	0	1	1	0	1	0	0	0	1	1	0	1	0	1	1	0	0	1	1	1	1	0	0	1	0	0	1	0	1	1	1	1	0
g2TAs2464.e	2	1	1	0	0	0	1	1	1	2	1	1	1	1	0	1	1	1	0	2	0	1	1	1	0	0	2	1	2	0	1	2	1	0	0	1	0	2	1	1	2	2	1	2	0	1	1	1	2
g2TAs2464.g	0	1	1	1	1	1	1	1	1	0	0	1	1	1	1	1	1	0	1	0	1	1	1	1	1	1	0	0	0	1	0	0	1	1	1	0	1	0	1	0	0	0	0	0	1	0	0	0	0
g2TAs2464.f	0	0	0	1	1	1	0	0	0	0	1	0	0	0	1	0	0	1	1	0	1	0	0	0	1	1	0	1	0	1	1	0	0	1	1	1	1	0	0	1	0	0	1	0	1	1	1	1	0
g2A2534.g	1	0	0	0	1	0	0	0	0	1	1	0	0	0	0	0	0	1	0	1	0	0	0	0	0	0	1	1	1	0	1	1	0	0	0	1	0	1	0	1	1	1	1	1	0	1	1	1	1
g2A2534.e	1	2	2	1	1	1	2	2	2	1	0	2	2	2	2	2	2	0	1	1	1	2	2	2	1	1	1	0	1	1	0	1	2	1	1	0	1	1	2	0	1	1	0	1	1	0	0	0	1
g2A2534.f	0	0	0	1	0	1	0	0	0	0	1	0	0	0	0	0	0	1	1	0	1	0	0	0	1	1	0	1	0	1	1	0	0	1	1	1	1	0	0	1	0	0	1	0	1	1	1	1	0
g2SSH097.p	1	0	0	0	0	0	0	0	0	1	1	0	0	0	0	0	0	1	0	1	0	0	0	0	0	0	1	1	1	0	1	1	0	0	0	1	0	1	0	1	1	1	1	1	1	1	1	1	1
g2SSH097.n	1	2	2	2	2	2	2	2	2	1	1	2	2	2	2	2	2	1	2	1	2	2	2	2	2	2	1	1	1	2	1	1	2	2	2	1	2	1	2	1	1	1	1	1	1	1	1	1	1
g2A2368.e	1	0	0	1	1	1	0	0	0	1	2	0	0	0	0	0	0	2	1	1	1	0	0	0	1	0	1	2	1	1	2	2	0	1	1	2	1	1	0	2	1	1	2	1	2	2	2	2	1
g2A2368.f	1	1	1	0	0	0	1	1	1	1	0	1	1	1	1	1	1	0	0	1	0	1	1	1	0	1	1	0	1	0	0	0	1	0	0	0	0	1	1	0	1	1	0	1	0	0	0	0	1
g2A2368.g	0	1	1	1	1	1	1	1	1	0	0	1	1	1	1	1	1	0	1	0	1	1	1	1	1	1	0	0	0	1	0	0	1	1	1	0	1	0	1	0	0	0	0	0	0	0	0	0	0
g2A2734.e	1	0	0	1	1	1	1	0	0	1	2	0	0	1	0	0	0	2	1	1	1	0	0	0	1	0	1	2	0	1	2	2	0	1	1	2	0	1	0	2	1	1	2	1	2	2	2	2	1
g2A2734.f	1	1	1	0	0	0	1	1	1	1	0	1	1	1	1	1	1	0	0	1	0	1	1	1	0	1	1	0	1	0	0	0	1	0	0	0	1	1	1	0	1	1	0	1	0	0	0	0	1
g2A2734.g	0	1	1	1	1	1	0	1	1	0	0	1	1	0	1	1	1	0	1	0	1	1	1	1	1	1	0	0	1	1	0	0	1	1	1	0	1	0	1	0	0	0	0	0	0	0	0	0	0
g2A2680L1.e	1	1	1	1	1	1	1	0	0	0	2	0	0	1	0	0	0	1	0	1	1	1	0	0	1	0	1	2	0	1	2	2	0	1	1	2	0	1	0	2	1	0	1	1	2	2	2	1	1
g2A2680L1.f	1	0	0	0	0	0	1	1	1	1	0	1	1	1	1	1	1	1	1	1	0	1	1	1	0	1	1	0	1	0	0	0	1	0	0	0	1	1	1	0	1	1	1	1	0	0	0	1	1
g2A2680L1.g	0	1	1	1	1	1	0	1	1	1	0	1	1	0	1	1	1	0	1	0	1	0	1	1	1	1	0	0	1	1	0	0	1	1	1	0	1	0	1	0	0	1	0	0	0	0	0	0	0
g2T2607.l	1	2	2	2	2	2	1	1	1	1	2	1	1	1	1	1	1	1	1	1	2	1	1	1	2	1	1	2	1	2	2	2	1	2	2	2	1	1	1	2	1	1	1	1	2	2	2	1	1
g2T2607.m	1	0	0	0	0	0	1	1	1	1	0	1	1	1	1	1	1	1	1	1	0	1	1	1	0	1	1	0	1	0	0	0	1	0	0	0	1	1	1	0	1	1	1	1	0	0	0	1	1
g2T2140.l	1	2	2	2	2	1	1	1	1	1	2	2	1	1	1	1	1	1	1	1	2	1	1	1	2	1	2	1	2	2	2	2	1	2	2	2	1	1	1	2	1	1	1	2	2	1	2	1	1
g2T2140.m	1	0	0	0	0	1	1	1	1	1	0	0	1	1	1	1	1	1	1	1	0	1	1	1	0	1	0	1	0	0	0	0	1	0	0	0	1	1	1	0	1	1	1	0	0	1	0	1	1
g2SSH060.l	1	2	2	2	2	1	1	1	1	1	2	2	1	1	1	1	1	1	1	1	2	1	1	1	2	1	2	1	2	2	2	2	1	2	2	2	1	1	1	2	1	1	1	2	2	1	2	1	1
g2SSH060.m	1	0	0	0	0	1	1	1	1	1	0	0	1	1	1	1	1	1	1	1	0	1	1	1	0	1	0	1	0	0	0	0	1	0	0	0	1	1	1	0	1	1	1	0	0	1	0	1	1
g2SSH220.l	1	2	2	2	2	1	1	1	1	1	2	2	1	1	1	1	1	1	1	1	2	1	1	1	2	2	2	1	2	2	2	2	1	2	2	2	1	1	1	2	1	1	1	2	2	1	2	1	1
g2SSH220.m	1	0	0	0	0	1	1	1	1	1	0	0	1	1	1	1	1	1	1	1	0	1	1	1	0	0	0	1	0	0	0	0	1	0	0	0	1	1	1	0	1	1	1	0	0	1	0	1	1
g2A2747.c	1	1	1	0	1	1	0	0	0	1	0	1	1	0	1	1	1	0	1	0	1	0	1	1	1	1	1	0	1	1	0	0	1	1	1	0	1	0	1	0	0	1	0	0	0	0	0	1	0
g2A2747.b	1	0	0	0	0	0	1	1	1	1	0	0	1	1	1	0	1	1	1	1	0	1	1	1	1	1	0	1	0	0	0	0	1	0	0	0	1	1	1	0	0	1	1	0	0	1	0	1	1
g2A2747.a	0	1	1	1	1	1	0	0	0	0	1	1	0	0	0	1	0	0	0	0	1	0	0	0	0	0	1	0	1	1	1	1	0	1	1	1	0	0	0	1	1	0	0	1	1	0	1	0	0
g2A2747.d	0	0	0	1	0	0	1	1	1	0	1	0	0	1	0	0	0	1	0	1	0	1	0	0	0	0	0	1	0	0	1	1	0	0	0	1	0	1	0	1	1	0	1	1	1	1	1	0	1
g2T2094.c	1	1	1	0	1	1	0	0	0	1	0	1	1	0	1	1	1	0	1	0	1	0	1	0	1	1	1	0	1	1	0	0	1	1	1	0	0	0	1	0	0	1	0	0	0	0	0	1	0
g2T2094.b	1	0	0	0	0	0	1	1	1	1	1	0	1	0	1	0	1	1	1	1	0	1	1	1	1	0	1	1	0	0	0	0	0	0	0	0	0	0	1	0	0	1	1	0	1	1	0	1	0
g2T2094.a	0	1	1	1	1	1	0	0	0	0	0	1	0	1	0	1	0	0	0	0	1	0	0	0	0	1	0	0	1	1	1	1	1	1	1	1	1	1	0	1	1	0	0	1	0	0	1	0	1
g2T2094.d	0	0	0	1	0	0	1	1	1	0	1	0	0	1	0	0	0	1	0	1	0	1	0	1	0	0	0	1	0	0	1	1	0	0	0	1	1	1	0	1	1	0	1	1	1	1	1	0	1
g2A2381.e	2	1	1	0	1	1	1	1	2	2	1	1	1	0	2	1	2	1	2	1	1	1	2	1	2	2	2	1	1	1	0	0	2	1	1	0	0	0	2	0	1	2	1	0	1	1	0	2	0
g2A2381.f	0	1	1	1	1	1	0	0	0	0	0	1	1	1	0	1	0	0	0	0	1	0	0	0	0	0	0	0	1	1	1	1	0	1	1	1	1	1	0	1	0	0	0	1	0	0	1	0	1
g2A2381.g	0	0	0	1	0	0	1	1	0	0	1	0	0	1	0	0	0	1	0	1	0	1	0	1	0	0	0	1	0	0	1	1	0	0	0	1	1	1	0	1	1	0	1	1	1	1	1	0	1
g2t152.c	1	1	1	0	1	1	0	0	1	1	0	1	1	0	1	1	1	0	1	0	1	0	1	0	1	1	1	0	1	1	0	0	1	1	1	0	0	0	1	0	0	1	0	0	0	0	0	1	0
g2t152.a	1	0	0	0	0	0	1	1	1	1	1	0	0	0	1	0	1	1	1	1	0	1	1	1	1	1	1	1	0	0	0	0	1	0	0	0	0	0	1	0	1	1	1	0	1	1	0	1	0
g2t152.b	0	1	1	1	1	1	0	0	0	0	0	1	1	1	0	1	0	0	0	0	1	0	0	0	0	0	0	0	1	1	1	1	0	1	1	1	1	1	0	1	0	0	0	1	0	0	1	0	1
g2t152.d	0	0	0	1	0	0	1	1	0	0	1	0	0	1	0	0	0	1	0	1	0	1	0	1	0	0	0	1	0	0	1	1	0	0	0	1	1	1	0	1	1	0	1	1	1	1	1	0	1
g2t283.d	1	1	1	1	1	1	0	0	1	1	0	1	1	0	1	1	1	0	1	0	1	0	1	0	1	1	1	0	1	1	0	0	1	1	1	0	0	0	1	0	0	1	0	0	0	0	0	1	0
g2t283.b	1	0	0	0	0	0	1	1	1	1	1	0	0	0	1	0	1	1	1	1	0	1	1	1	1	1	1	1	0	0	0	0	1	0	0	0	0	0	1	0	1	1	1	0	1	1	0	1	0
g2t283.a	0	1	1	1	1	1	0	0	0	0	0	1	1	1	0	1	0	0	0	0	1	0	0	0	0	0	0	0	1	1	1	1	0	1	1	1	1	1	0	1	0	0	0	1	0	0	1	0	1
g2t283.c	0	0	0	0	0	0	1	1	0	0	1	0	0	1	0	0	0	1	0	1	0	1	0	1	0	0	0	1	0	0	1	1	0	0	0	1	1	1	0	1	1	0	1	1	1	1	1	0	1
g2SSH197.n	2	2	2	1	2	2	1	1	2	2	2	1	2	1	2	2	1	1	2	1	2	2	2	1	2	2	2	1	2	2	2	1	2	2	2	1	1	1	2	1	1	2	1	1	1	1	1	1	2
g2SSH197.p	0	0	0	1	0	0	1	1	0	0	0	1	0	1	0	0	1	1	0	1	0	0	0	1	0	0	0	1	0	0	0	1	0	0	0	1	1	1	0	1	1	0	1	1	1	1	1	1	0
g2a394.n	2	2	2	1	2	2	1	1	2	2	2	1	2	1	2	2	1	2	2	2	2	2	2	1	2	1	1	1	2	1	2	2	1	2	2	2	1	1	2	1	2	2	1	1	1	1	1	1	2
g2a394.p	0	0	0	1	0	0	1	1	0	0	0	1	0	1	0	0	1	0	0	0	0	0	0	1	0	1	1	1	0	1	0	0	1	0	0	0	1	1	0	1	0	0	1	1	1	1	1	1	0
g2TA2252.n	2	2	2	1	2	1	2	2	2	1	2	1	2	1	2	2	1	2	2	2	2	2	2	1	2	1	1	1	2	1	2	2	1	2	2	2	2	1	2	1	2	2	2	1	1	1	2	1	2
g2TA2252.p	0	0	0	1	0	1	0	0	0	1	0	1	0	1	0	0	1	0	0	0	0	0	0	1	0	1	1	1	0	1	0	0	1	0	0	0	0	1	0	1	0	0	0	1	1	1	0	1	0
g2A2355.p	1	1	1	0	1	0	1	1	1	0	1	0	1	0	1	1	0	1	1	1	1	1	1	0	0	0	0	0	1	0	1	1	0	1	1	1	1	0	1	0	1	1	1	0	0	0	1	0	1
g2A2355.n	1	1	1	2	1	2	1	1	1	2	1	2	1	2	1	1	2	1	1	1	1	1	1	2	2	2	2	2	1	2	1	1	2	1	1	1	1	2	1	2	1	1	1	2	2	2	1	2	1
g2A2680L2.a	1	0	1	1	0	0	1	1	1	1	0	0	0	0	1	0	0	1	0	1	0	1	0	1	1	1	0	0	0	1	1	1	0	0	0	1	0	0	0	0	0	0	1	1	1	1	1	0	0
g2A2680L2.c	1	0	1	0	1	0	1	1	0	1	0	0	0	1	1	0	1	1	0	1	0	0	1	0	0	1	0	1	0	1	1	1	1	1	1	1	1	1	1	1	0	0	0	0	1	1	0	2	2
g2A2680L2.b	0	1	0	0	1	1	0	0	0	0	1	1	1	1	0	1	1	0	1	0	1	0	1	0	0	0	1	1	1	0	0	0	1	1	1	0	1	1	1	1	1	1	0	0	0	0	0	0	0
g2A2680L2.d	0	1	0	1	0	1	0	0	1	0	1	1	1	0	0	1	0	0	1	0	1	1	0	1	1	0	1	0	1	0	0	0	0	0	0	0	0	0	0	0	1	1	1	1	0	0	1	0	0
g3A2749.d	1	0	0	0	1	1	1	0	1	0	1	0	1	0	1	1	1	0	0	1	0	0	0	0	0	1	0	0	0	0	1	0	1	1	1	1	0	0	1	1	0	0	1	1	0	0	1	1	0
g3A2749.b	1	1	1	1	1	0	1	0	1	0	0	1	0	1	0	1	1	0	0	1	1	1	1	0	0	0	1	1	0	1	0	1	0	1	0	0	0	0	1	1	1	0	0	1	0	1	0	1	0
g3A2749.c	0	1	1	1	0	0	0	1	0	1	0	1	0	1	0	0	0	1	1	0	1	1	1	1	1	0	1	1	1	1	0	1	0	0	0	0	1	1	0	0	1	1	0	0	1	1	0	0	1
g3A2749.a	0	0	0	0	0	1	0	1	0	1	1	0	1	0	1	0	0	1	1	0	0	0	0	1	1	1	0	0	1	0	1	0	1	0	1	1	1	1	0	0	0	1	1	0	1	0	1	0	1
g3SSH113.l	1	1	1	1	1	2	1	2	1	2	2	1	2	1	2	1	1	2	2	1	1	1	1	2	2	2	1	1	1	1	2	1	2	1	2	2	2	2	1	1	1	2	2	1	2	1	1	1	2
g3SSH113.m	1	1	1	1	1	0	1	0	1	0	0	1	0	1	0	1	1	0	0	1	1	1	1	0	0	0	1	1	1	1	0	1	0	1	0	0	0	0	1	1	1	0	0	1	0	1	1	1	0
g3A2722.l	2	2	2	1	1	2	2	2	1	2	2	2	2	1	2	1	1	2	2	2	1	1	1	2	2	2	1	1	1	1	1	2	1	1	2	1	2	1	1	1	2	1	2	1	2	1	1	1	2
g3A2722.m	0	0	0	1	1	0	0	0	1	0	0	0	0	1	0	1	1	0	0	0	1	1	1	0	0	0	1	1	1	1	1	0	1	1	0	1	0	1	1	1	0	1	0	1	0	1	1	1	0
g3TAs2264.l	1	1	1	2	2	1	1	1	2	1	1	1	1	2	1	2	2	1	1	2	2	2	2	1	1	1	2	2	2	2	2	1	2	2	1	2	1	2	2	2	1	2	1	2	1	2	2	2	1
g3TAs2264.m	1	1	1	0	0	1	1	1	0	1	1	1	1	0	1	0	0	1	1	0	0	0	0	1	1	1	0	0	0	0	0	1	0	0	1	0	1	0	0	0	1	0	1	0	1	0	0	0	1
g3A2707.d	1	0	0	0	1	1	1	1	0	1	0	0	1	1	1	1	1	1	0	1	0	0	0	1	1	1	1	0	0	0	1	1	0	0	1	1	1	1	1	1	0	0	1	1	0	0	1	0	0
g3A2707.a	1	1	1	0	0	1	0	1	0	1	1	1	1	0	1	0	0	1	1	1	0	0	0	1	1	1	0	0	0	0	0	1	0	1	1	0	1	0	0	0	1	0	1	0	1	0	0	0	0
g3A2707.c	0	1	1	1	0	0	0	0	1	0	1	1	0	0	0	0	0	0	1	0	1	1	1	0	0	0	0	1	1	1	0	0	1	1	0	0	0	0	0	0	1	1	0	0	1	1	0	1	1
g3A2707.b	0	0	0	1	1	0	1	0	1	0	0	0	0	1	0	1	1	0	0	0	1	1	1	0	0	0	1	1	1	1	1	0	1	0	0	1	0	1	1	1	0	1	0	1	0	1	1	1	1
g3TAs2697.g	1	1	1	1	1	0	0	0	1	0	0	0	0	0	1	0	0	0	1	1	0	1	1	0	0	0	0	1	0	1	0	0	1	1	0	1	0	0	0	0	1	1	1	0	1	1	0	1	1
g3TAs2697.f	1	0	1	0	0	1	0	1	0	1	0	1	1	0	1	0	0	1	1	1	1	0	0	1	1	1	1	0	0	1	0	1	0	1	0	1	0	0	0	0	1	0	1	0	1	0	0	1	0
g3TAs2697.e	0	1	0	1	1	1	2	1	1	1	2	1	1	2	0	2	2	1	0	0	1	1	1	1	1	1	1	1	2	0	2	1	1	0	2	0	2	2	2	2	0	1	0	2	0	1	2	0	1
g3A312.h	2	1	2	1	1	1	0	1	1	1	0	1	1	1	2	0	0	1	2	2	1	1	1	1	0	1	1	1	0	2	0	0	1	2	0	2	0	0	0	0	2	1	2	0	2	1	0	2	1
g3A312.k	0	1	0	1	1	1	2	1	1	1	2	1	1	1	0	2	2	1	0	0	1	1	1	1	2	1	1	1	2	0	2	2	1	0	2	0	2	2	2	2	0	1	0	2	0	1	2	0	1
g3SSH031L2.l	1	2	1	2	2	1	2	1	2	1	2	1	1	1	1	2	2	1	1	1	1	2	2	1	1	1	1	1	2	1	2	2	2	1	2	1	2	2	2	2	1	2	1	2	1	2	2	1	2
g3SSH031L2.m	1	0	1	0	0	1	0	1	0	1	0	1	1	1	1	0	0	1	1	1	1	0	0	1	1	1	1	1	0	1	0	0	0	1	0	1	0	0	0	0	1	0	1	0	1	0	0	1	0
g3a235.g	1	0	1	1	1	0	1	0	1	0	0	0	0	0	1	0	0	0	1	1	0	0	1	0	0	0	0	1	0	1	0	0	1	1	0	1	0	0	0	0	0	0	1	1	1	1	0	1	0
g3a235.f	1	1	1	0	0	1	0	1	0	1	0	1	1	1	1	0	0	1	1	1	1	0	0	1	1	1	1	1	0	1	0	0	0	1	0	0	0	0	0	0	1	0	1	0	1	0	0	1	0
g3a235.e	0	1	0	1	1	1	1	1	1	1	2	1	1	1	0	2	2	1	0	0	1	2	1	1	1	1	1	0	2	0	2	2	1	0	2	1	2	2	2	2	1	2	0	1	0	1	2	0	2
g3a403.n	2	1	2	2	2	1	2	1	2	1	1	1	1	1	2	1	1	1	2	2	1	1	2	1	1	1	1	2	1	2	1	1	2	2	1	2	1	1	1	1	1	1	2	2	2	2	1	1	1
g3a403.p	0	1	0	0	0	1	0	1	0	1	1	1	1	1	0	1	1	1	0	0	1	1	0	1	1	1	1	0	1	0	1	1	0	0	1	0	1	1	1	1	1	1	0	0	0	0	1	1	1
g3SSH059.l	2	2	2	1	1	2	1	2	1	2	2	2	2	2	2	1	1	2	2	2	2	1	1	2	2	2	2	2	1	2	1	1	1	2	1	1	1	1	1	1	2	1	2	1	2	1	1	2	2
g3SSH059.m	0	0	0	1	1	0	1	0	1	0	0	0	0	0	0	1	1	0	0	0	0	1	1	0	0	0	0	0	1	0	1	1	1	0	1	1	1	1	1	1	0	1	0	1	0	1	1	0	0
g3a156.l	2	2	2	1	1	2	1	2	1	2	2	1	2	2	2	1	1	2	2	2	2	1	2	2	2	2	2	2	1	2	1	1	1	2	2	1	1	1	1	1	2	2	2	1	2	2	1	2	2
g3a156.m	0	0	0	1	1	0	1	0	1	0	0	1	0	0	0	1	1	0	0	0	0	1	0	0	0	0	0	0	1	0	1	1	1	0	0	1	1	1	1	1	0	0	0	1	0	0	1	0	0
g3TAs2558.k	2	0	1	2	0	0	2	1	0	1	0	1	1	1	2	2	1	1	1	0	1	1	1	1	0	2	1	1	2	1	1	1	1	2	0	2	1	1	2	1	0	0	2	1	1	0	1	0	0
g3TAs2558.h	0	2	1	0	2	2	0	1	2	1	2	1	1	1	0	0	1	1	1	2	1	1	1	1	2	0	1	1	0	1	1	1	1	0	2	0	1	1	0	1	2	2	0	1	1	2	1	2	2
g3T2628.l	2	1	2	2	1	2	2	1	1	2	1	2	2	2	2	2	2	1	1	1	2	2	1	2	1	2	1	1	2	1	2	2	1	2	1	2	2	2	2	1	1	1	2	1	1	1	2	1	1
g3T2628.m	0	1	0	0	1	0	0	1	1	0	1	0	0	0	0	0	0	1	1	1	0	0	1	0	1	0	1	1	0	1	0	0	1	0	1	0	0	0	0	1	1	1	0	1	1	1	0	1	1
g3A2690.g	1	0	0	1	0	0	1	1	0	0	0	0	0	0	1	1	0	1	1	0	0	0	1	0	0	1	1	1	1	1	0	0	1	1	0	1	1	0	1	0	0	1	0	1	1	0	0	0	0
g3A2690.f	1	0	1	1	1	1	0	0	0	1	0	1	1	1	1	1	1	0	0	0	1	0	0	1	0	1	1	0	1	1	1	1	0	1	0	0	1	0	0	0	0	0	1	0	0	0	1	0	0
g3A2690.e	0	2	1	0	1	1	1	1	2	1	2	1	1	1	0	0	1	1	1	2	1	2	1	1	2	0	0	1	0	0	1	1	1	0	2	1	0	2	1	2	2	1	1	1	1	2	1	2	2
g4t93.g	1	0	0	1	0	0	1	1	0	1	0	1	1	0	0	1	0	1	1	1	1	1	0	1	0	0	0	1	0	1	0	0	1	0	1	1	1	0	0	0	1	1	1	1	1	0	1	0	0
g4t93.f	1	1	0	0	0	0	0	1	1	1	0	1	1	1	1	1	1	1	0	1	1	0	1	1	0	1	0	1	0	0	1	0	0	0	0	1	1	1	1	0	1	1	1	1	0	0	1	1	0
g4t93.e	0	1	2	1	2	2	1	0	1	0	2	0	0	1	1	0	1	0	1	0	0	1	1	0	2	1	2	0	2	1	1	2	1	2	1	0	0	1	1	2	0	0	0	0	1	2	0	1	2
g4A2365.d	1	0	0	0	0	0	1	1	0	1	0	1	1	0	1	0	0	1	1	1	1	1	0	0	0	0	1	1	0	1	0	0	1	0	1	1	1	0	0	0	1	1	1	1	1	0	1	1	0
g4A2365.a	1	1	0	0	0	0	0	1	1	1	0	1	1	1	1	1	1	1	0	1	1	0	1	1	0	1	0	0	0	0	1	0	0	0	0	0	1	1	1	0	0	0	1	1	1	0	0	1	0
g4A2365.c	0	1	1	1	1	1	0	0	1	0	1	0	0	1	0	1	1	0	0	0	0	0	1	1	1	1	0	0	1	0	1	1	0	1	0	0	0	1	1	1	0	0	0	0	0	1	0	0	1
g4A2365.b	0	0	1	1	1	1	1	0	0	0	1	0	0	0	0	0	0	0	1	0	0	1	0	0	1	0	1	1	1	1	0	1	1	1	1	1	0	0	0	1	1	1	0	0	0	1	1	0	1
g4a385.l	1	1	2	2	2	2	2	2	2	1	2	1	1	1	1	1	1	1	2	1	1	2	1	1	2	1	2	2	2	1	1	2	2	2	2	2	1	1	1	2	2	2	2	1	1	2	2	1	2
g4a385.m	1	1	0	0	0	0	0	0	0	1	0	1	1	1	1	1	1	1	0	1	1	0	1	1	0	1	0	0	0	1	1	0	0	0	0	0	1	1	1	0	0	0	0	1	1	0	0	1	0
g4a107.d	1	0	0	0	1	0	0	0	0	1	0	1	1	0	1	0	0	1	1	1	1	1	0	0	0	1	1	1	0	1	1	0	0	0	1	0	1	0	0	0	1	0	0	1	1	0	0	1	1
g4a107.a	1	0	0	0	1	1	0	0	0	1	0	0	0	1	1	0	0	1	0	1	1	0	1	1	0	1	0	0	0	1	1	1	0	0	0	0	1	1	0	0	0	1	0	0	1	0	0	1	0
g4a107.c	0	1	1	1	0	1	1	1	1	0	1	0	0	1	0	1	1	0	0	0	0	0	1	1	1	0	0	0	1	0	0	1	1	1	0	1	0	1	1	1	0	1	1	0	0	1	1	0	0
g4a107.b	0	1	1	1	0	0	1	1	1	0	1	1	1	0	0	1	1	0	1	0	0	1	0	0	1	0	1	1	1	0	0	0	1	1	1	1	0	0	1	1	1	0	1	1	0	1	1	0	1
g4A2416.e	1	0	1	1	1	0	0	1	2	1	0	2	2	0	1	1	1	1	2	1	2	2	0	0	2	1	2	2	1	1	2	0	0	1	1	1	1	0	2	2	2	0	1	2	1	1	1	1	2
g4A2416.f	1	1	0	0	1	1	1	0	0	1	1	0	0	1	1	0	0	1	0	1	0	0	1	1	0	1	0	0	0	1	0	1	1	0	1	0	1	1	0	0	0	1	0	0	1	0	0	1	0
g4A2416.g	0	1	1	1	0	1	1	1	0	0	1	0	0	1	0	1	1	0	0	0	0	0	1	1	0	0	0	0	1	0	0	1	1	1	0	1	0	1	0	0	0	1	1	0	0	1	1	0	0
g4TA2288.k	1	0	1	0	1	0	0	1	2	1	0	2	2	0	1	1	1	1	2	1	2	2	0	0	2	1	2	2	1	1	2	0	0	1	1	0	1	0	2	2	2	0	1	2	1	1	1	1	2
g4TA2288.h	1	2	1	2	1	2	2	1	0	1	2	0	0	2	1	1	1	1	0	1	0	0	2	2	0	1	0	0	1	1	0	2	2	1	1	2	1	2	0	0	0	2	1	0	1	1	1	1	0
g4T2091.c	1	0	0	0	1	0	0	1	1	1	0	1	1	0	1	0	0	1	1	1	1	1	0	0	1	1	1	1	0	1	1	0	0	0	1	0	1	0	1	1	1	0	0	1	1	0	0	1	1
g4T2091.b	1	1	0	1	1	1	1	0	0	1	1	0	0	0	0	0	0	1	0	1	0	0	0	1	0	1	0	0	0	1	0	1	1	0	1	1	1	1	0	0	0	0	0	0	0	0	0	1	0
g4T2091.d	0	1	1	1	0	1	1	0	0	0	1	0	0	1	0	1	1	0	0	0	0	0	1	1	0	0	0	0	1	0	0	1	1	1	0	1	0	1	0	0	0	1	1	0	0	1	1	0	0
g4T2091.a	0	0	1	0	0	0	0	1	1	0	0	1	1	1	1	1	1	0	1	0	1	1	1	0	1	0	1	1	1	0	1	0	0	1	0	0	0	0	1	1	1	1	1	1	1	1	1	0	1
g4SSH111.e	1	1	0	1	2	0	1	1	1	2	1	1	2	0	1	0	1	2	1	1	1	0	0	2	2	2	1	1	0	2	2	2	1	0	1	1	2	1	1	1	1	0	0	1	1	0	0	2	1
g4SSH111.f	1	0	1	0	0	1	0	1	1	0	0	1	0	1	1	1	0	0	1	1	1	1	1	0	0	0	1	1	1	0	0	0	0	1	1	0	0	0	1	1	1	1	1	0	1	1	1	0	1
g4SSH111.g	0	1	1	1	0	1	1	0	0	0	1	0	0	1	0	1	1	0	0	0	0	1	1	0	0	0	0	0	1	0	0	0	1	1	0	1	0	1	0	0	0	1	1	1	0	1	1	0	0
g4A2706.L1.l	1	2	1	2	2	1	2	1	1	2	2	1	2	1	1	1	2	2	1	1	2	1	1	2	2	2	1	1	1	1	2	2	2	1	1	2	1	1	1	1	1	1	1	2	1	1	1	2	1
g4A2706.L1.m	1	0	1	0	0	1	0	1	1	0	0	1	0	1	1	1	0	0	1	1	0	1	1	0	0	0	1	1	1	1	0	0	0	1	1	0	1	1	1	1	1	1	1	0	1	1	1	0	1
g4A2404.e	2	0	1	0	1	1	1	2	2	0	0	2	1	1	2	1	0	1	1	1	1	1	1	1	1	1	2	2	1	2	1	2	1	1	2	0	2	1	2	2	2	1	1	0	2	1	1	2	2
g4A2404.g	0	1	1	1	0	1	1	0	0	1	1	0	0	1	0	1	1	0	0	1	0	1	1	0	0	0	0	0	1	0	0	0	1	1	0	1	0	1	0	0	0	1	1	1	0	1	1	0	0
g4A2404.f	0	1	0	1	1	0	0	0	0	1	1	0	1	0	0	0	1	1	1	0	1	0	0	1	1	1	0	0	0	0	1	0	0	0	0	1	0	0	0	0	0	0	0	1	0	0	0	0	0
g4A2706L1x1.h	2	0	2	1	0	0	0	0	1	0	2	1	1	0	0	0	0	2	1	1	0	2	1	1	1	1	1	2	1	2	2	0	2	1	1	1	0	0	0	2	1	2	0	1	2	1	0	1	0
g4A2706L1x1.k	0	2	0	1	2	2	2	2	1	2	0	1	1	2	2	2	2	0	1	1	2	0	1	1	1	1	1	0	1	0	0	2	0	1	1	1	2	2	2	0	1	0	2	1	0	1	2	1	2
g4A2766L1.c	1	0	0	0	1	0	0	0	0	1	0	1	1	0	1	0	0	1	1	1	1	1	0	0	0	1	1	1	0	1	1	0	0	0	1	0	1	0	0	0	1	0	0	1	1	0	0	1	1
g4A2766L1.b	1	0	0	0	1	1	1	0	0	1	1	0	0	1	1	0	0	1	0	1	1	0	1	1	0	1	0	0	0	1	1	1	0	0	1	0	1	1	0	0	0	1	0	0	1	0	0	1	0
g4A2766L1.a	0	1	1	1	0	0	0	1	1	0	0	1	1	0	0	1	1	0	1	0	0	1	0	0	1	0	1	1	1	0	0	0	1	1	0	1	0	0	1	1	1	0	1	1	0	1	1	0	1
g4A2766L1.d	0	1	1	1	0	1	1	1	1	0	1	0	0	1	0	1	1	0	0	0	0	0	1	1	1	0	0	0	1	0	0	1	1	1	0	1	0	1	1	1	0	1	1	0	0	1	1	0	0
g5SSH125.m	1	1	0	0	0	1	0	0	0	1	0	0	0	1	1	0	1	0	1	0	1	0	1	0	1	0	0	1	0	0	0	0	0	0	1	0	0	1	0	0	0	0	0	0	1	0	0	1	0
g5SSH125.l	1	1	2	2	2	1	2	2	2	1	2	2	2	1	1	2	1	2	1	2	1	2	1	2	1	2	2	1	2	2	2	2	2	2	1	2	2	1	2	2	2	2	2	2	1	2	2	1	2
g5A2732.m	1	1	0	0	0	1	0	0	0	1	0	0	1	1	1	0	1	0	1	0	1	0	1	0	1	1	0	0	0	0	0	1	0	0	1	0	0	1	0	0	0	0	0	0	1	0	0	0	0
g5A2732.l	1	1	2	2	2	1	2	2	2	1	2	2	1	1	1	2	1	2	1	2	1	2	1	2	1	1	2	2	2	2	2	1	2	2	1	2	2	1	2	2	2	2	2	2	1	2	2	2	2
g5a390.a	1	1	0	0	0	1	0	0	0	1	0	0	1	1	1	0	1	0	1	0	1	0	1	0	1	1	0	0	0	0	0	1	0	0	1	0	0	1	0	0	0	0	0	0	1	0	0	0	0
g5a390.d	1	0	0	1	1	1	0	0	0	0	1	1	0	1	1	0	0	0	1	1	1	1	0	1	1	0	1	1	0	1	1	0	0	0	0	0	1	1	1	1	1	1	1	0	0	1	0	0	0
g5a390.c	0	1	1	0	0	0	1	1	1	1	0	0	1	0	0	1	1	1	0	0	0	0	1	0	0	1	0	0	1	0	0	1	1	1	1	1	0	0	0	0	0	0	0	1	1	0	1	1	1
g5a390.b	0	0	1	1	1	0	1	1	1	0	1	1	0	0	0	1	0	1	0	1	0	1	0	1	0	0	1	1	1	1	1	0	1	1	0	1	1	0	1	1	1	1	1	1	0	1	1	1	1
g5SSH119.e	2	0	1	2	1	1	1	2	1	0	2	2	0	1	1	1	0	1	1	2	1	2	0	2	1	0	2	2	1	2	2	0	1	1	0	1	2	1	2	2	2	2	2	1	0	2	1	1	1
g5SSH119.g	0	1	1	0	0	0	1	0	1	1	0	0	1	0	0	1	1	1	0	0	0	0	1	0	0	1	0	0	1	0	0	1	1	1	1	1	0	0	0	0	0	0	0	1	1	0	1	1	1
g5SSH119.f	0	1	0	0	1	1	0	0	0	1	0	0	1	1	1	0	1	0	1	0	1	0	1	0	1	1	0	0	0	0	0	1	0	0	1	0	0	1	0	0	0	0	0	0	1	0	0	0	0
g5SSH042.n	2	1	1	2	2	2	1	2	1	1	2	2	1	2	2	1	1	1	2	2	2	2	1	2	2	1	2	2	1	2	2	1	1	1	1	1	2	2	2	2	2	2	2	1	1	2	1	1	1
g5SSH042.p	0	1	1	0	0	0	1	0	1	1	0	0	1	0	0	1	1	1	0	0	0	0	1	0	0	1	0	0	1	0	0	1	1	1	1	1	0	0	0	0	0	0	0	1	1	0	1	1	1
g5BAC17N18.n	2	1	2	2	2	1	2	1	1	1	2	2	2	2	1	2	1	2	1	2	1	2	1	2	1	2	2	1	2	1	2	1	2	2	1	2	1	2	2	2	2	1	2	1	1	1	2	2	1
g5BAC17N18.p	0	1	0	0	0	1	0	1	1	1	0	0	0	0	1	0	1	0	1	0	1	0	1	0	1	0	0	1	0	1	0	1	0	0	1	0	1	0	0	0	0	1	0	1	1	1	0	0	1
g5A2740.h	1	0	2	2	0	0	2	1	0	0	0	1	1	0	0	2	1	2	0	0	0	1	1	1	0	0	1	1	2	1	2	1	2	1	1	2	1	0	1	1	1	1	1	1	0	1	2	2	2
g5A2740.k	1	2	0	0	2	2	0	1	2	2	2	1	1	2	2	0	1	0	2	2	2	1	1	1	2	2	1	1	0	1	0	1	0	1	1	0	1	2	1	1	1	1	1	1	2	1	0	0	0
g5TAs2270.m	1	0	1	0	0	0	0	1	0	0	0	0	0	0	0	0	0	0	0	0	0	1	0	0	0	1	0	1	1	0	1	0	0	0	0	0	1	0	1	1	1	0	1	0	0	0	1	1	1
g5TAs2270.l	1	2	1	2	2	2	2	1	2	2	2	2	2	2	2	2	2	2	2	2	2	1	2	2	2	1	2	1	1	2	1	2	2	2	2	2	1	2	1	1	1	2	1	2	2	2	1	1	1
g5TAs2251.b	1	0	1	0	0	0	0	1	0	0	0	0	0	0	0	0	0	0	0	0	0	1	0	0	0	1	0	1	1	0	1	0	0	0	0	0	1	0	1	1	1	0	1	0	0	0	1	1	1
g5TAs2251.d	1	0	1	1	0	0	1	0	1	0	0	0	1	1	0	1	1	1	0	0	0	1	0	0	0	1	1	0	1	0	1	0	1	1	0	1	0	0	1	1	0	0	0	1	0	0	1	1	0
g5TAs2251.c	0	1	0	0	1	1	0	1	0	1	1	1	0	0	1	0	0	0	1	1	1	0	1	1	1	0	0	1	0	1	0	1	0	0	1	0	1	1	0	0	1	1	1	0	1	1	0	0	1
g5TAs2251.a	0	1	0	1	1	1	1	0	1	1	1	1	1	1	1	1	1	1	1	1	1	0	1	1	1	0	1	0	0	1	0	1	1	1	1	1	0	1	0	0	0	1	0	1	1	1	0	0	0
g5a491.e	1	1	1	0	1	1	0	2	0	1	1	1	0	0	1	0	0	0	1	0	1	1	1	1	1	1	0	2	1	1	1	1	0	0	1	0	2	1	1	1	2	1	2	0	1	1	1	1	2
g5a491.g	1	0	1	1	0	0	1	0	1	0	0	0	1	1	0	1	1	1	0	1	0	1	0	0	0	1	1	0	1	0	1	0	1	1	0	1	0	0	1	1	0	0	0	1	0	0	1	1	0
g5a491.f	0	1	0	1	1	1	1	0	1	1	1	1	1	1	1	1	1	1	1	1	1	0	1	1	1	0	1	0	0	1	0	1	1	1	1	1	0	1	0	0	0	1	0	1	1	1	0	0	0
g5a36.n	1	2	1	1	1	2	1	2	1	2	2	2	1	1	2	1	2	1	2	1	2	1	2	2	2	1	1	2	1	2	1	2	1	1	2	1	2	2	1	1	2	2	2	1	2	2	1	1	2
g5a36.p	1	0	1	1	1	0	1	0	1	0	0	0	1	1	0	1	0	1	0	1	0	1	0	0	0	1	1	0	1	0	1	0	1	1	0	1	0	0	1	1	0	0	0	1	0	0	1	1	0
g5g13SSH112.e	1	1	1	0	1	1	0	2	0	1	1	1	0	0	1	0	1	0	1	0	2	1	1	1	1	1	0	2	1	1	1	1	0	0	1	0	1	1	1	1	2	1	2	0	1	1	1	1	2
g5g13SSH112.g	1	0	1	1	1	0	1	0	1	0	0	0	1	1	0	1	0	1	0	1	0	1	0	0	0	1	1	0	1	0	1	0	1	1	0	1	0	0	1	1	0	0	0	1	0	0	1	1	0
g5g13SSH112.f	0	1	0	1	0	1	1	0	1	1	1	1	1	1	1	1	1	1	1	1	0	0	1	1	1	0	1	0	0	1	0	1	1	1	1	1	1	1	0	0	0	1	0	1	1	1	0	0	0
g5TA2205.n	1	2	1	1	1	2	1	2	1	2	1	1	1	1	2	1	2	1	2	1	2	1	2	2	2	1	1	2	1	2	1	2	1	1	2	1	2	1	1	1	1	2	1	2	2	2	1	1	2
g5TA2205.p	1	0	1	1	1	0	1	0	1	0	1	1	1	1	0	1	0	1	0	1	0	1	0	0	0	1	1	0	1	0	1	0	1	1	0	1	0	1	1	1	1	0	1	0	0	0	1	1	0
g5T2603.n	2	2	2	1	1	1	1	2	2	2	1	1	2	2	1	2	2	2	1	1	2	1	2	1	2	1	1	2	2	1	1	2	2	2	2	2	1	2	1	2	1	2	1	2	1	1	1	2	2
g5T2603.p	0	0	0	1	1	1	1	0	0	0	1	1	0	0	1	0	0	0	1	1	0	1	0	1	0	1	1	0	0	1	1	0	0	0	0	0	1	0	1	0	1	0	1	0	1	1	1	0	0
g5A2723.h	2	1	1	2	1	1	2	0	0	0	2	2	2	2	0	2	1	2	0	1	0	1	0	2	1	2	2	1	1	1	1	0	1	2	1	1	1	2	1	1	1	1	2	1	1	1	1	1	0
g5A2723.k	0	1	1	0	1	1	0	2	2	2	0	0	0	0	2	0	1	0	2	1	2	1	2	0	1	0	0	1	1	1	1	2	1	0	1	1	1	0	1	1	1	1	0	1	1	1	1	1	2
g5A2317.m	1	0	1	0	0	0	0	1	0	0	0	1	0	0	0	1	0	0	0	0	0	1	0	1	0	1	0	1	1	0	1	0	0	0	0	1	1	0	1	1	1	1	1	0	0	1	1	1	1
g5A2317.l	1	2	1	2	2	2	2	1	2	2	2	1	2	2	2	1	2	2	2	2	2	1	2	1	2	1	2	1	1	2	1	2	2	2	2	1	1	2	1	1	1	1	1	2	2	1	1	1	1
g5TA2155.n	2	2	2	1	1	1	1	2	2	1	2	1	2	2	1	2	2	2	1	1	2	1	2	1	1	1	2	2	2	2	1	2	2	2	2	2	1	1	1	2	1	2	1	2	1	1	1	2	2
g5TA2155.p	0	0	0	1	1	1	1	0	0	1	0	1	0	0	1	0	0	0	1	1	0	1	0	1	1	1	0	0	0	0	1	0	0	0	0	0	1	1	1	0	1	0	1	0	1	1	1	0	0
g5hmg1-2.n	1	1	1	2	2	2	2	1	1	2	1	2	2	1	2	1	2	1	2	2	1	2	1	2	2	2	1	1	2	1	2	1	2	2	1	1	1	2	1	1	2	1	2	1	2	2	2	2	1
g5hmg1-2.p	1	1	1	0	0	0	0	1	1	0	1	0	0	1	0	1	0	1	0	0	1	0	1	0	0	0	1	1	0	1	0	1	0	0	1	1	1	0	1	1	0	1	0	1	0	0	0	0	1
g5hmg1.b	1	1	1	0	0	0	0	0	1	1	1	1	0	1	0	1	0	0	1	0	0	1	1	0	0	0	0	0	0	0	0	0	0	0	1	1	1	0	0	1	1	0	1	0	1	1	1	0	0
g5hmg1.c	1	1	1	0	0	0	0	1	1	0	1	0	0	1	0	1	0	1	0	0	1	0	1	0	0	0	1	1	0	1	0	1	0	0	1	1	1	0	1	1	0	1	0	1	0	0	0	0	1
g5hmg1.d	0	0	0	1	1	1	1	0	0	1	0	1	1	0	1	0	1	0	1	1	0	1	0	1	1	1	0	0	1	0	1	0	1	1	0	0	0	1	0	0	1	0	1	0	1	1	1	1	0
g5hmg1.a	0	0	0	1	1	1	1	1	0	0	0	0	1	0	1	0	1	1	0	1	1	0	0	1	1	1	1	1	1	1	1	1	1	1	0	0	0	1	1	0	0	1	0	1	0	0	0	1	1
g5A2509.a	1	0	1	1	0	0	1	1	1	0	0	1	0	0	0	1	0	1	0	1	0	1	0	1	0	0	1	1	1	1	1	0	1	0	0	1	1	0	1	1	1	1	1	1	0	1	1	1	1
g5A2509.c	1	0	0	1	1	1	0	1	0	0	1	1	0	1	1	0	0	0	1	1	1	1	0	1	1	0	1	1	0	1	1	0	0	0	0	0	1	1	1	1	1	1	1	0	0	1	0	0	0
g5A2509.d	0	1	1	0	0	0	1	0	1	1	0	0	1	0	0	1	1	1	0	0	0	0	1	0	0	1	0	0	1	0	0	1	1	1	1	1	0	0	0	0	0	0	0	1	1	0	1	1	1
g5A2509.b	0	1	0	0	1	1	0	0	0	1	1	0	1	1	1	0	1	0	1	0	1	0	1	0	1	1	0	0	0	0	0	1	0	1	1	0	0	1	0	0	0	0	0	0	1	0	0	0	0
g5SSH199.p	1	1	1	1	1	1	1	1	1	0	1	1	1	0	0	1	0	1	1	0	0	1	1	0	0	0	0	1	1	1	1	1	0	0	1	1	1	0	1	1	1	0	0	1	1	0	1	0	0
g5SSH199.n	1	1	1	1	1	1	1	1	1	2	1	1	1	2	2	1	2	1	1	2	2	1	1	2	2	2	2	1	1	1	1	1	2	2	1	1	1	2	1	1	1	2	2	1	1	2	1	2	2
g5T2591.L1.e	1	1	1	2	1	1	2	0	2	0	1	1	2	2	1	2	1	2	1	2	0	1	1	1	1	1	2	0	1	1	1	1	2	2	1	2	1	1	1	1	1	1	0	2	1	1	1	1	0
g5T2591.L1.f	1	0	1	0	1	0	0	1	0	1	0	0	0	0	0	0	0	0	0	0	1	1	0	0	0	1	0	1	1	0	1	0	0	0	0	0	0	0	1	1	0	0	1	0	0	0	1	1	1
g5T2591.L1.g	0	1	0	0	0	1	0	1	0	1	1	1	0	0	1	0	1	0	1	0	1	0	1	1	1	0	0	1	0	1	0	1	0	0	1	0	1	1	0	0	1	1	1	0	1	1	0	0	1
g6a296.a	1	0	1	0	0	1	1	0	1	0	1	1	1	1	0	0	1	1	1	1	0	0	0	1	1	1	0	1	1	0	1	1	0	1	1	1	1	0	0	1	0	0	0	1	1	0	1	1	1
g6a296.d	1	0	0	1	1	1	0	0	1	1	0	0	0	0	1	1	1	1	1	1	1	1	0	0	1	1	1	1	0	0	1	1	0	0	1	1	1	0	0	0	1	1	0	1	0	0	0	1	1
g6a296.b	0	1	0	1	1	0	0	1	0	1	0	0	0	0	1	1	0	0	0	0	1	1	1	0	0	0	1	0	0	1	0	0	1	0	0	0	0	1	1	0	1	1	1	0	0	1	0	0	0
g6a296.c	0	1	1	0	0	0	1	1	0	0	1	1	1	1	0	0	0	0	0	0	0	0	1	1	0	0	0	0	1	1	0	0	1	1	0	0	0	1	1	1	0	0	1	0	1	1	1	0	0
g6a367.l	2	1	2	1	1	2	2	1	2	1	2	2	2	2	1	1	2	2	2	2	1	1	1	2	2	2	1	2	2	1	2	2	1	2	2	2	2	1	1	2	1	1	1	2	2	1	2	2	2
g6a367.m	0	1	0	1	1	0	0	1	0	1	0	0	0	0	1	1	0	0	0	0	1	1	1	0	0	0	1	0	0	1	0	0	1	0	0	0	0	1	1	0	1	1	1	0	0	1	0	0	0
g6SSH207L1.h	1	1	2	0	0	1	2	1	1	0	2	2	2	2	0	0	1	1	1	1	0	0	1	2	1	1	0	1	2	1	1	1	1	2	1	1	1	1	1	2	0	0	1	1	2	2	2	1	1
g6SSH207L1.k	1	1	0	2	2	1	0	1	1	2	0	0	0	0	2	2	1	1	1	1	2	2	1	0	1	1	2	1	0	1	1	1	1	0	1	1	1	1	1	0	2	2	1	1	0	0	0	1	1
g6a170.n	2	1	1	2	2	2	1	1	2	2	1	1	1	2	2	2	2	2	2	1	2	2	2	1	2	2	2	1	1	1	2	2	1	1	2	2	2	1	1	1	2	2	2	2	1	1	1	1	2
g6a170.p	0	1	1	0	0	0	1	1	0	0	1	1	1	0	0	0	0	0	0	1	0	0	0	1	0	0	0	1	1	1	0	0	1	1	0	0	0	1	1	1	0	0	0	0	1	1	1	1	0
g6a188.b	1	0	1	0	0	1	1	1	1	0	1	1	1	0	0	1	1	1	1	1	0	0	0	0	1	1	0	1	1	0	1	1	0	0	1	1	1	0	0	1	0	1	1	1	0	1	1	1	1
g6a188.d	1	0	0	1	1	1	0	0	1	1	0	0	0	1	1	1	1	1	1	0	1	1	1	0	1	1	1	0	0	0	1	1	0	0	1	1	1	0	0	0	1	1	1	1	0	0	0	0	1
g6a188.a	0	1	0	1	1	0	0	0	0	1	0	0	0	1	1	0	0	0	0	0	1	1	1	1	0	0	1	0	0	1	0	0	1	1	0	0	0	1	1	0	1	0	0	0	1	0	0	0	0
g6a188.c	0	1	1	0	0	0	1	1	0	0	1	1	1	0	0	0	0	0	0	1	0	0	0	1	0	0	0	1	1	1	0	0	1	1	0	0	0	1	1	1	0	0	0	0	1	1	1	1	0
g6A2433.n	1	2	2	1	1	1	2	2	2	2	2	2	1	1	1	2	2	2	2	2	1	1	1	1	2	1	1	2	1	2	1	1	2	2	2	1	2	2	2	2	1	1	1	1	2	2	2	2	1
g6A2433.p	1	0	0	1	1	1	0	0	0	0	0	0	1	1	1	0	0	0	0	0	1	1	1	1	0	1	1	0	1	0	1	1	0	0	0	1	0	0	0	0	1	1	1	1	0	0	0	0	1
g6A2507.e	1	2	2	0	1	1	2	2	1	1	2	2	1	0	0	2	1	0	2	2	0	0	0	0	2	1	1	2	0	1	1	1	2	1	0	0	2	1	1	2	0	1	1	1	1	2	2	1	1
g6A2507.g	1	0	0	1	1	1	0	0	1	0	0	0	1	1	1	0	0	1	0	0	1	1	1	1	0	1	1	0	1	0	1	1	0	0	1	1	0	0	0	0	1	1	1	1	0	0	0	0	1
g6A2507.f	0	0	0	1	0	0	0	0	0	1	0	0	0	1	1	0	1	1	0	0	1	1	1	1	0	0	0	0	1	1	0	0	0	1	1	1	0	1	1	0	1	0	0	0	1	0	0	1	0
g6a73.l	2	2	2	2	2	1	2	2	1	1	2	1	1	1	1	2	1	1	2	1	1	1	1	1	2	2	2	1	1	1	1	2	2	1	1	1	2	1	1	2	1	2	2	1	1	2	1	1	2
g6a73.m	0	0	0	0	0	1	0	0	1	1	0	1	1	1	1	0	1	1	0	1	1	1	1	1	0	0	0	1	1	1	1	0	0	1	1	1	0	1	1	0	1	0	0	1	1	0	1	1	0
g6A2321.a	1	0	0	1	0	1	0	0	1	1	0	1	1	1	1	0	1	1	0	1	1	1	1	1	0	1	0	1	1	1	1	0	0	1	1	1	0	1	1	0	1	0	0	1	1	0	1	1	0
g6A2321.c	1	0	0	1	1	1	0	0	0	0	0	0	1	1	1	0	0	0	0	0	1	1	1	1	0	1	0	0	1	1	1	1	0	1	0	1	0	1	0	0	1	0	1	1	0	0	0	0	1
g6A2321.b	0	1	1	0	1	0	1	1	0	0	1	0	0	0	0	1	0	0	1	0	0	0	0	0	1	0	1	0	0	0	0	1	1	0	0	0	1	0	0	1	0	1	1	0	0	1	0	0	1
g6A2321.d	0	1	1	0	0	0	1	1	1	1	1	1	0	0	0	1	1	1	1	1	0	0	0	0	1	0	1	1	0	0	0	0	1	0	1	0	1	0	1	1	0	1	0	0	1	1	1	1	0
g6TAs2730.l	2	1	1	2	1	2	1	1	2	2	1	2	2	2	2	1	2	2	1	2	2	2	2	2	1	2	1	2	2	2	2	1	1	2	2	2	1	2	2	1	2	1	1	2	2	1	2	2	1
g6TAs2730.m	0	1	1	0	1	0	1	1	0	0	1	0	0	0	0	1	0	0	1	0	0	0	0	0	1	0	1	0	0	0	0	1	1	0	0	0	1	0	0	1	0	1	1	0	0	1	0	0	1
g6A2511.f	1	0	0	1	0	1	0	1	0	1	0	1	1	1	1	0	0	1	1	1	1	1	1	1	0	1	1	1	1	1	1	0	0	1	1	1	0	1	1	0	1	0	1	1	1	0	1	1	0
g6A2511.g	1	0	0	1	0	1	0	0	0	0	0	0	1	1	1	0	0	0	0	0	1	1	1	1	0	1	0	0	1	1	1	0	0	1	0	0	0	0	1	0	1	0	1	1	0	0	0	0	0
g6A2511.e	0	2	2	0	2	0	2	1	2	1	2	1	0	0	0	2	2	1	1	1	0	0	0	0	2	0	1	1	0	0	0	2	2	0	1	1	2	1	0	2	0	2	0	0	1	2	1	1	2
g6A2724.a	1	0	1	1	0	1	1	0	1	1	0	0	1	0	0	0	0	0	1	1	0	0	0	0	1	0	0	0	0	0	0	1	1	1	0	0	0	1	1	1	0	0	0	0	0	1	0	0	1
g6A2724.d	1	0	0	0	1	1	1	0	0	0	0	0	0	0	0	1	1	1	0	0	0	0	1	0	0	0	1	1	1	1	1	0	1	1	0	1	0	1	1	0	0	0	0	1	0	0	0	0	0
g6A2724.b	0	1	0	0	1	0	0	1	0	0	1	1	0	1	1	1	1	1	0	0	1	1	1	1	0	1	1	1	1	1	1	0	0	0	1	1	1	0	0	0	1	1	1	1	1	0	1	1	0
g6A2724.c	0	1	1	1	0	0	0	1	1	1	1	1	1	1	1	0	0	0	1	1	1	1	0	1	1	1	0	0	0	0	0	1	0	0	1	0	1	0	0	1	1	1	1	0	1	1	1	1	1
g6A2406.m	1	0	1	0	0	1	0	0	0	1	0	1	0	1	1	0	0	0	0	1	1	1	1	0	1	1	1	0	0	0	1	1	0	1	1	0	0	1	0	0	1	1	1	0	0	0	1	1	1
g6A2406.l	1	2	1	2	2	1	2	2	2	1	2	1	2	1	1	2	2	2	2	1	1	1	1	2	1	1	1	2	2	2	1	1	2	1	1	2	2	1	2	2	1	1	1	2	2	2	1	1	1
g6T2449.l	2	1	2	1	1	2	1	1	1	2	1	2	1	2	2	1	1	1	1	2	1	2	2	1	2	2	2	1	1	1	2	2	1	2	2	1	1	1	1	1	1	2	2	1	1	1	2	2	2
g6T2449.m	0	1	0	1	1	0	1	1	1	0	1	0	1	0	0	1	1	1	1	0	1	0	0	1	0	0	0	1	1	1	0	0	1	0	0	1	1	1	1	1	1	0	0	1	1	1	0	0	0
g6BAC158-I22-T7-SSR2.n	2	1	2	1	1	2	1	1	1	2	1	2	1	2	2	1	1	1	1	2	1	2	2	1	2	2	2	1	1	1	2	2	1	2	2	1	1	1	1	1	1	2	2	1	1	1	2	2	2
g6BAC158-I22-T7-SSR2.p	0	1	0	1	1	0	1	1	1	0	1	0	1	0	0	1	1	1	1	0	1	0	0	1	0	0	0	1	1	1	0	0	1	0	0	1	1	1	1	1	1	0	0	1	1	1	0	0	0
g7A2762.e	2	1	1	0	1	0	1	2	2	2	1	2	1	1	1	0	0	1	1	1	1	0	1	1	1	1	2	1	1	2	1	0	2	2	0	1	1	1	1	1	1	1	2	0	2	1	1	1	0
g7A2762.g	0	1	1	1	1	1	0	0	0	0	1	0	0	1	0	1	1	0	1	0	0	1	0	1	1	1	0	0	0	0	1	1	0	0	1	0	1	0	1	0	1	0	0	1	0	1	1	0	1
g7A2762.f	0	0	0	1	0	1	1	0	0	0	0	0	1	0	1	1	1	1	0	1	1	1	1	0	0	0	0	1	1	0	0	1	0	0	1	1	0	1	0	1	0	1	0	1	0	0	0	1	1
g7A2419.L1.h	2	2	0	1	1	0	1	2	2	2	1	2	1	1	1	1	1	1	2	1	1	1	2	1	2	1	2	1	1	2	1	0	2	2	0	1	1	1	1	1	0	1	2	0	2	1	1	1	0
g7A2419.L1.k	0	0	2	1	1	2	1	0	0	0	1	0	1	1	1	1	1	1	0	1	1	1	0	1	0	1	0	1	1	0	1	2	0	0	2	1	1	1	1	1	2	1	0	2	0	1	1	1	2
g7SSH098.m	1	1	0	0	1	0	0	1	1	1	1	1	0	1	0	0	0	0	1	0	0	0	1	1	1	1	1	0	0	1	1	0	1	1	0	0	1	0	1	0	0	0	1	0	1	1	1	0	0
g7SSH098.l	1	1	2	2	1	2	2	1	1	1	1	1	2	1	2	2	2	2	1	2	2	2	1	1	1	1	1	2	2	1	1	2	1	1	2	2	1	2	1	2	2	2	1	2	1	1	1	2	2
g7TAs2191.l	2	2	1	1	2	1	1	2	2	2	2	2	1	2	1	1	1	1	2	1	1	1	2	2	2	2	2	1	1	2	2	1	2	2	1	1	2	1	2	1	1	1	2	1	2	2	2	1	1
g7TAs2191.m	0	0	1	1	0	1	1	0	0	0	0	0	1	0	1	1	1	1	0	1	1	1	0	0	0	0	0	1	1	0	0	1	0	0	1	1	0	1	0	1	1	1	0	1	0	0	0	1	1
g7SSH101.e	2	0	1	1	2	1	1	1	1	1	0	1	1	2	1	0	0	1	1	0	0	0	1	2	1	2	1	1	2	1	2	1	1	2	2	1	2	0	2	0	1	0	1	1	1	2	2	1	1
g7SSH101.f	0	1	1	0	0	1	1	0	0	0	1	0	0	0	1	1	1	1	0	1	1	1	0	0	0	0	0	1	0	0	0	1	0	0	0	1	0	1	0	1	1	1	0	1	0	0	0	0	1
g7SSH101.g	0	1	0	1	0	0	0	1	1	1	1	1	1	0	0	1	1	0	1	1	1	1	1	0	1	0	1	0	0	1	0	0	1	0	0	0	0	1	0	1	0	1	1	0	1	0	0	1	0
g7SSH201.m	1	0	0	1	1	0	0	1	1	1	0	1	0	1	1	1	0	0	1	0	1	0	0	1	1	1	0	1	1	1	1	0	1	1	1	0	1	0	1	0	0	0	1	0	0	0	1	1	1
g7SSH201.l	1	2	2	1	1	2	2	1	1	1	2	1	2	1	1	1	2	2	1	2	1	2	2	1	1	1	2	1	1	1	1	2	1	1	1	2	1	2	1	2	2	2	1	2	2	2	1	1	1
g7A2686.f	1	0	0	1	1	0	0	1	1	1	0	1	0	1	1	1	0	0	1	0	1	0	0	1	1	1	0	0	1	1	1	0	1	1	1	0	1	0	1	0	0	0	1	0	0	0	1	1	1
g7A2686.e	1	1	2	0	1	2	2	0	1	0	1	0	1	1	1	0	1	2	0	1	0	1	2	0	1	1	1	2	1	0	1	2	0	1	1	2	1	1	1	1	2	1	0	2	1	2	1	0	1
g7A2686.g	0	1	0	1	0	0	0	1	0	1	1	1	1	0	0	1	1	0	1	1	1	1	0	1	0	0	1	0	0	1	0	0	1	0	0	0	0	1	0	1	0	1	1	0	1	0	0	1	0
g7T2115.n	1	2	1	2	1	1	1	2	2	2	2	2	2	1	1	2	2	1	2	2	2	2	2	1	1	1	2	1	1	2	1	1	2	1	1	1	1	2	1	2	1	2	2	1	2	1	1	2	1
g7T2115.p	1	0	1	0	1	1	1	0	0	0	0	0	0	1	1	0	0	1	0	0	0	0	0	1	1	1	0	1	1	0	1	1	0	1	1	1	1	0	1	0	1	0	0	1	0	1	1	0	1
g7A2763.b	1	1	1	0	0	1	1	0	1	0	1	0	0	0	0	0	1	1	0	1	1	1	1	0	1	0	1	0	0	1	0	1	0	1	1	0	0	1	0	1	0	1	0	1	1	1	0	0	0
g7A2763.d	1	0	1	0	1	0	1	1	1	0	0	0	1	0	1	0	0	1	0	0	0	0	1	0	1	1	0	1	1	0	1	1	0	1	1	1	0	0	0	0	1	0	1	1	0	0	1	0	1
g7A2763.c	0	1	0	1	0	1	0	0	0	1	1	1	0	1	0	1	1	0	1	1	1	1	0	1	0	0	1	0	0	1	0	0	1	0	0	0	1	1	1	1	0	1	0	0	1	1	0	1	0
g7A2763.a	0	0	0	1	1	0	0	1	0	1	0	1	1	1	1	1	0	0	1	0	0	0	0	1	0	1	0	1	1	0	1	0	1	0	0	1	1	0	1	0	1	0	1	0	0	0	1	1	1
g7A2708.b	1	1	1	0	0	0	1	0	1	0	1	0	0	0	0	0	0	1	1	1	1	0	1	0	1	0	1	0	0	0	0	1	0	0	1	0	1	1	0	1	0	0	0	1	1	1	0	0	1
g7A2708.d	1	0	1	0	1	0	1	1	1	0	0	0	1	0	1	0	0	0	1	0	0	1	0	0	1	1	0	1	1	0	1	1	0	1	1	1	0	0	0	0	1	0	1	1	0	1	1	0	1
g7A2708.c	0	1	0	1	0	1	0	0	0	1	1	1	0	1	0	1	1	1	0	1	1	0	1	1	0	0	1	0	0	1	0	0	1	0	0	0	1	1	1	1	0	1	0	0	1	0	0	1	0
g7A2708.a	0	0	0	1	1	1	0	1	0	1	0	1	1	1	1	1	1	0	0	0	0	1	0	1	0	1	0	1	1	1	1	0	1	1	0	1	0	0	1	0	1	1	1	0	0	0	1	1	0
g7M127.e	2	0	2	1	2	0	1	2	0	0	0	1	2	0	2	1	1	0	1	0	0	1	1	1	1	2	0	2	2	1	2	1	1	1	2	2	0	0	1	1	1	1	2	2	0	1	2	1	1
g7M127.f	0	1	0	0	0	1	1	0	1	1	1	0	0	1	0	0	0	1	1	1	1	1	1	0	1	0	1	0	0	0	0	1	0	1	0	0	1	1	0	1	0	0	0	0	1	1	0	0	1
g7M127.g	0	1	0	1	0	1	0	0	1	1	1	1	0	1	0	1	1	1	0	1	1	0	0	1	0	0	1	0	0	1	0	0	1	0	0	0	1	1	1	0	1	1	0	0	1	0	0	1	0
g7A2440.a	1	1	1	0	0	1	1	0	1	1	1	0	0	1	0	0	0	1	1	1	1	1	1	0	1	0	1	0	0	0	0	1	0	0	1	0	1	1	0	1	0	0	0	1	1	1	0	0	1
g7A2440.d	1	0	1	0	1	0	1	1	0	0	0	0	1	0	1	0	0	0	1	0	0	1	1	0	1	1	0	1	1	0	1	1	0	1	1	1	0	0	0	1	0	0	1	1	0	1	1	0	1
g7A2440.c	0	1	0	1	0	1	0	0	1	1	1	1	0	1	0	1	1	1	0	1	1	0	0	1	0	0	1	0	0	1	0	0	1	0	0	0	1	1	1	0	1	1	0	0	1	0	0	1	0
g7A2440.b	0	0	0	1	1	0	0	1	0	0	0	1	1	0	1	1	1	0	0	0	0	0	0	1	0	1	0	1	1	1	1	0	1	1	0	1	0	0	1	0	1	1	1	0	0	0	1	1	0
g7a265.m	1	1	1	0	0	1	1	0	1	1	1	0	0	1	0	0	0	1	1	1	1	1	1	0	1	0	1	0	0	0	0	1	0	0	1	0	1	1	1	0	0	0	0	1	1	1	0	0	1
g7a265.l	1	1	1	2	2	1	1	2	1	1	1	2	2	1	2	2	2	1	1	1	1	1	1	2	1	2	1	2	2	2	2	1	2	2	1	2	1	1	1	2	2	2	2	1	1	1	2	2	1
g7TAs2465.e	1	1	0	2	1	1	0	1	1	0	2	1	1	2	1	2	1	1	0	1	1	0	0	2	0	1	1	0	0	1	1	0	1	1	0	0	1	1	1	1	2	2	1	0	1	0	0	1	0
g7TAs2465.g	1	0	1	0	1	0	1	1	0	1	0	1	1	0	1	0	1	0	1	0	0	1	1	0	1	1	0	1	1	1	1	1	0	1	1	1	0	0	0	1	0	0	1	1	0	1	1	0	1
g7TAs2465.f	0	1	1	0	0	1	1	0	1	1	0	0	0	0	0	0	0	1	1	1	1	1	1	0	1	0	1	1	1	0	0	1	1	0	1	1	1	1	1	0	0	0	0	1	1	1	1	1	1
g7A2758.f	1	0	0	0	1	0	0	1	0	0	1	1	1	1	1	1	1	0	0	0	0	0	0	1	0	1	0	0	0	1	1	0	0	1	0	0	0	0	0	1	1	1	1	0	0	1	0	0	0
g7A2758.g	1	0	1	0	1	1	1	1	0	1	0	1	1	0	1	0	1	0	1	0	0	1	1	0	1	1	0	1	1	1	1	1	0	1	1	1	0	0	0	1	0	0	1	1	0	1	1	0	1
g7A2758.e	0	2	1	2	0	1	1	0	2	1	1	0	0	1	0	1	0	2	1	2	2	1	1	1	1	0	2	1	1	0	0	1	2	0	1	1	2	2	2	0	1	1	0	1	2	0	1	2	1
g7TAs2743.l	2	1	1	1	2	1	1	2	1	1	2	2	2	2	2	2	2	1	1	1	1	1	1	2	1	2	1	1	1	2	2	1	1	2	1	1	1	1	1	2	2	2	2	1	1	2	1	1	1
g7TAs2743.m	0	1	1	1	0	1	1	0	1	1	0	0	0	0	0	0	0	1	1	1	1	1	1	0	1	0	1	1	1	0	0	1	1	0	1	1	1	1	1	0	0	0	0	1	1	0	1	1	1
g7A2742.e	1	1	0	1	1	0	0	1	1	0	2	1	0	2	2	2	1	2	0	1	1	0	0	1	0	1	1	0	0	1	1	0	1	1	1	0	1	1	1	1	2	2	2	0	1	1	0	1	0
g7A2742.g	1	0	1	0	1	1	1	1	0	1	0	1	1	0	0	0	1	0	1	0	0	1	1	0	1	1	0	1	1	1	1	1	0	1	1	1	0	0	0	1	0	0	0	1	0	1	1	0	1
g7A2742.f	0	1	1	1	0	1	1	0	1	1	0	0	1	0	0	0	0	0	1	1	1	1	1	1	1	0	1	1	1	0	0	1	1	0	0	1	1	1	1	0	0	0	0	1	1	0	1	1	1
g7a174.n	2	1	2	1	2	2	2	2	1	2	1	2	2	1	1	1	2	1	2	1	1	2	2	2	2	2	1	2	2	2	2	2	1	2	2	2	1	1	1	2	1	1	1	2	1	2	2	1	2
g7a174.p	0	1	0	1	0	0	0	0	1	0	1	0	0	1	1	1	0	1	0	1	1	0	0	0	0	0	1	0	0	0	0	0	1	0	0	0	1	1	1	0	1	1	1	0	1	0	0	1	0
g7SSH090.l	2	2	2	1	1	2	1	2	1	1	2	1	1	2	2	2	2	2	2	2	2	1	2	1	1	2	2	1	2	1	1	1	1	2	1	2	2	1	1	1	2	1	2	2	1	1	1	1	1
g7SSH090.m	0	0	0	1	1	0	1	0	1	1	0	1	1	0	0	0	0	0	0	0	0	1	0	1	1	0	0	1	0	1	1	1	1	0	1	0	0	1	1	1	0	1	0	0	1	1	1	1	1
g8SSH218.p	1	0	1	0	0	0	0	1	1	0	1	0	0	1	0	1	0	0	0	1	1	0	0	1	1	0	1	0	0	0	1	0	1	1	0	1	1	0	0	0	0	0	1	1	1	1	1	1	0
g8SSH218.n	1	2	1	2	2	2	2	1	1	2	1	2	2	1	2	1	2	2	2	1	1	2	2	1	1	2	1	2	2	2	1	2	1	1	2	1	1	2	2	2	2	2	1	1	1	1	1	1	2
g8BAC55B02-T7.n	2	1	2	1	1	1	1	2	2	1	2	1	1	2	1	1	1	1	1	2	2	1	2	2	2	1	2	1	1	1	2	1	2	2	2	2	2	1	1	1	1	1	2	2	2	2	2	2	1
g8BAC55B02-T7.p	0	1	0	1	1	1	1	0	0	1	0	1	1	0	1	1	1	1	1	0	0	1	0	0	0	1	0	1	1	1	0	1	0	0	0	0	0	1	1	1	1	1	0	0	0	0	0	0	1
g8A2442.k	1	0	1	0	1	1	1	2	1	1	2	0	1	2	1	0	0	1	1	1	1	1	1	2	2	0	2	0	1	0	2	1	2	1	1	2	1	1	1	0	1	0	1	1	1	2	1	2	0
g8A2442.h	1	2	1	2	1	1	1	0	1	1	0	2	1	0	1	2	2	1	1	1	1	1	1	0	0	2	0	2	1	2	0	1	0	1	1	0	1	1	1	2	1	2	1	1	1	0	1	0	2
g8BAC85G05-rev.n	2	1	2	1	1	1	1	2	2	1	2	1	1	2	1	1	1	1	1	2	2	1	2	2	2	1	2	1	1	1	2	1	2	2	2	2	2	1	1	1	1	1	2	2	2	2	2	2	1
g8BAC85G05-rev.p	0	1	0	1	1	1	1	0	0	1	0	1	1	0	1	1	1	1	1	0	0	1	0	0	0	1	0	1	1	1	0	1	0	0	0	0	0	1	1	1	1	1	0	0	0	0	0	0	1
g8BAC08I21-T7.g	1	0	1	0	0	0	0	1	1	0	1	0	0	1	0	0	0	0	0	1	1	0	1	1	1	0	1	0	0	0	1	0	1	1	1	1	1	0	0	0	0	0	1	1	1	1	1	1	0
g8BAC08I21-T7.f	1	1	1	1	0	0	0	0	1	0	0	1	0	1	0	1	1	0	0	1	1	0	1	0	0	1	0	1	0	1	0	0	0	1	1	0	1	0	0	1	0	1	1	1	1	0	1	0	1
g8BAC08I21-T7.e	0	1	0	1	2	2	2	1	0	2	1	1	2	0	2	1	1	2	2	0	0	2	0	1	1	1	1	1	2	1	1	2	1	0	0	1	0	2	2	1	2	1	0	0	0	1	0	1	1
g8a241.g	1	0	1	0	0	0	0	1	1	0	1	1	0	1	0	0	0	1	0	1	1	0	1	1	1	0	1	0	0	0	1	0	1	1	1	1	1	0	0	0	0	0	1	1	1	1	1	1	0
g8a241.f	1	1	1	1	0	0	0	0	1	0	0	0	0	1	0	1	1	0	0	1	1	0	1	0	0	1	0	1	0	1	0	0	0	1	1	1	1	0	0	1	1	1	1	1	1	0	0	0	1
g8a241.e	0	1	0	1	2	2	2	1	0	2	1	1	2	0	2	1	1	1	2	0	0	2	0	1	1	1	1	1	2	1	1	2	1	0	0	0	0	2	2	1	1	1	0	0	0	1	1	1	1
g8A66.g	1	0	1	0	0	0	0	1	1	0	1	1	0	1	0	0	0	1	0	1	0	0	1	0	1	0	1	0	0	0	1	0	1	0	1	1	1	0	0	0	0	0	1	1	1	1	1	1	0
g8A66.f	1	1	1	1	1	0	0	0	1	1	0	0	0	1	1	1	1	1	1	1	1	0	1	0	0	1	0	0	0	0	0	0	0	1	1	1	1	0	0	1	1	1	1	0	1	0	0	1	1
g8A66.e	0	1	0	1	1	2	2	1	0	1	1	1	2	0	1	1	1	0	1	0	1	2	0	2	1	1	1	2	2	2	1	2	1	1	0	0	0	2	2	1	1	1	0	1	0	1	1	0	1
g8t73.g	1	0	0	0	0	0	0	1	0	0	1	1	0	1	0	0	1	1	0	1	0	0	1	0	1	0	1	0	0	0	1	0	1	0	1	1	1	0	0	1	0	0	1	1	1	1	1	1	0
g8t73.f	1	0	1	1	1	0	0	1	1	1	0	0	0	1	1	1	1	1	1	1	1	0	1	0	0	0	0	0	0	0	0	0	0	1	1	1	1	0	0	1	1	1	1	0	0	0	0	1	1
g8t73.e	0	2	1	1	1	2	2	0	1	1	1	1	2	0	1	1	0	0	1	0	1	2	0	2	1	2	1	2	2	2	1	2	1	1	0	0	0	2	2	0	1	1	0	1	1	1	1	0	1
g8a251.k	1	0	1	0	0	1	1	2	1	0	2	2	1	1	0	0	0	1	0	1	0	1	1	1	2	1	2	1	1	1	2	1	2	0	1	1	1	1	1	0	0	0	1	2	1	2	2	1	0
g8a251.h	1	2	1	2	2	1	1	0	1	2	0	0	1	1	2	2	2	1	2	1	2	1	1	1	0	1	0	1	1	1	0	1	0	2	1	1	1	1	1	2	2	2	1	0	1	0	0	1	2
g8A2306.p	1	0	1	1	1	1	1	0	1	1	0	1	0	0	1	1	0	1	1	0	1	1	1	1	1	1	0	1	1	1	0	1	0	1	0	0	0	1	1	0	1	1	0	0	0	0	0	0	1
g8A2306.n	1	2	1	1	1	1	1	2	1	1	2	1	2	2	1	1	2	1	1	2	1	1	1	1	1	1	2	1	1	1	2	1	2	1	2	2	2	1	1	2	1	1	2	2	2	2	2	2	1
g8T2656.p	1	0	1	0	1	0	1	0	1	1	0	1	0	0	1	1	0	1	1	1	1	1	1	1	1	1	0	1	1	1	0	1	0	1	0	0	0	1	1	0	1	1	0	0	0	0	0	0	0
g8T2656.n	1	2	1	2	1	2	1	2	1	1	2	1	2	2	1	1	2	1	1	1	1	1	1	1	1	1	2	1	1	1	2	1	2	1	2	2	2	1	1	2	1	1	2	2	2	2	2	2	2
g8T2542.l	2	1	2	2	2	1	1	2	2	1	1	1	1	2	2	2	2	1	1	2	2	1	2	1	1	1	1	1	1	1	2	1	1	2	2	2	2	1	1	1	1	1	2	2	2	2	1	2	1
g8T2542.m	0	1	0	0	0	1	1	0	0	1	1	1	1	0	0	0	0	1	1	0	0	1	0	1	1	1	1	1	1	1	0	1	1	0	0	0	0	1	1	1	1	1	0	0	0	0	1	0	1
g8SSH102.p	1	0	1	1	1	0	1	1	1	1	0	1	0	0	1	1	0	1	1	1	1	1	1	1	1	1	0	1	1	1	0	1	0	1	0	0	0	1	1	0	1	1	0	0	0	0	0	0	1
g8SSH102.n	1	2	1	1	1	2	1	1	1	1	2	1	2	2	1	1	2	1	1	1	1	1	1	1	1	1	2	1	1	1	2	1	2	1	2	2	2	1	1	2	1	1	2	2	2	2	2	2	1
g8T415.p	1	0	1	1	1	0	1	1	1	1	0	1	0	0	1	1	0	1	1	1	1	1	1	1	1	1	0	1	1	1	0	1	0	1	0	0	0	0	1	0	1	1	0	0	0	0	1	0	1
g8T415.n	1	2	1	1	1	2	1	1	1	1	2	1	2	2	1	1	2	1	1	1	1	1	1	1	1	1	2	1	1	1	2	1	2	1	2	2	2	2	1	2	1	1	2	2	2	2	1	2	1
g8T2635.p	1	0	1	1	1	0	1	1	1	1	0	1	0	0	1	1	0	1	1	1	1	1	1	1	1	1	0	1	1	1	1	1	0	1	0	0	0	0	1	0	0	1	0	0	0	0	0	0	1
g8T2635.n	1	2	1	1	1	2	1	1	1	1	2	1	2	2	1	1	2	1	1	1	1	1	1	1	1	1	2	1	1	1	1	1	2	1	2	2	2	2	1	2	2	1	2	2	2	2	2	2	1
g8M197.p	1	0	1	1	1	0	1	1	1	1	0	1	0	0	1	1	0	1	1	1	1	1	1	1	1	1	0	0	1	1	1	1	0	1	0	0	0	0	1	0	0	1	0	0	0	0	0	0	1
g8M197.n	1	2	1	1	1	2	1	1	1	1	2	1	2	2	1	1	2	1	1	1	1	1	1	1	1	1	2	2	1	1	1	1	2	1	2	2	2	2	1	2	2	1	2	2	2	2	2	2	1
g8A2395L1.d	1	0	0	1	0	0	1	1	1	1	0	1	0	0	1	1	0	1	1	1	1	1	1	1	1	1	0	1	1	1	1	1	0	1	0	0	0	1	1	1	1	1	0	0	1	0	0	0	1
g8A2395L1.a	1	1	0	1	0	1	1	0	0	0	1	0	1	1	0	0	0	1	1	0	0	1	0	1	0	0	0	1	1	1	0	1	1	0	1	0	1	1	0	1	1	1	0	1	0	0	1	1	1
g8A2395L1.c	0	1	1	0	1	1	0	0	0	0	1	0	1	1	0	0	1	0	0	0	0	0	0	0	0	0	1	0	0	0	0	0	1	0	1	1	1	0	0	0	0	0	1	1	0	1	1	1	0
g8A2395L1.b	0	0	1	0	1	0	0	1	1	1	0	1	0	0	1	1	1	0	0	1	1	0	1	0	1	1	1	0	0	0	1	0	0	1	0	1	0	0	1	0	0	0	1	0	1	1	0	0	0
g8t595.e	1	0	1	1	2	1	1	1	2	2	1	2	0	0	2	2	1	1	1	2	1	1	2	1	2	2	0	1	1	1	1	2	1	2	0	1	0	1	2	1	1	1	1	1	2	1	0	0	1
g8t595.f	1	1	1	1	0	0	1	1	0	0	0	0	1	1	0	0	0	1	1	0	0	1	0	1	0	0	1	1	1	1	0	0	1	0	1	0	1	1	0	1	1	1	0	1	0	0	1	1	1
g8t595.g	0	1	0	0	0	1	0	0	0	0	1	0	1	1	0	0	1	0	0	0	1	0	0	0	0	0	1	0	0	0	1	0	0	0	1	1	1	0	0	0	0	0	1	0	0	1	1	1	0
g8Opr.l	1	2	1	1	2	2	2	1	2	2	2	2	1	1	1	2	2	1	1	2	2	1	1	1	2	2	1	1	1	1	2	2	1	2	1	2	1	1	2	2	1	1	2	1	2	2	2	1	1
g8Opr.m	1	0	1	1	0	0	0	1	0	0	0	0	1	1	1	0	0	1	1	0	0	1	1	1	0	0	1	1	1	1	0	0	1	0	1	0	1	1	0	0	1	1	0	1	0	0	0	1	1
g8T2647.n	2	2	2	2	2	1	2	1	2	2	1	2	1	1	1	2	1	2	2	1	1	2	2	2	2	1	1	2	2	2	1	2	2	2	1	2	1	2	1	2	2	2	1	2	2	1	1	1	1
g8T2647.p	0	0	0	0	0	1	0	1	0	0	1	0	1	1	1	0	1	0	0	1	1	0	0	0	0	1	1	0	0	0	1	0	0	0	1	0	1	0	1	0	0	0	1	0	0	1	1	1	1
g8T2587.l	1	2	1	1	2	2	2	1	2	2	2	2	1	1	1	2	2	2	1	2	2	2	1	1	2	2	1	1	1	2	2	2	1	2	1	1	1	1	2	2	1	1	2	1	2	2	2	1	1
g8T2587.m	1	0	1	1	0	0	0	1	0	0	0	0	1	1	1	0	0	0	1	0	0	0	1	1	0	0	1	1	1	0	0	0	1	0	1	1	1	1	0	0	1	1	0	1	0	0	0	1	1
g8a286.n	2	1	2	2	1	1	1	2	1	1	1	1	2	2	2	1	1	2	2	1	1	2	2	2	1	1	2	2	2	2	1	1	2	1	2	1	2	2	1	1	2	2	1	2	1	1	1	2	2
g8a286.p	0	1	0	0	1	1	1	0	1	1	1	1	0	0	0	1	1	0	0	1	1	0	0	0	1	1	0	0	0	0	1	1	0	1	0	1	0	0	1	1	0	0	1	0	1	1	1	0	0
g9TAs2547.m	1	0	1	1	0	0	0	1	1	0	1	0	1	1	0	1	0	1	0	0	0	1	0	0	0	1	1	0	0	1	1	0	1	0	0	0	0	0	1	1	0	1	1	1	1	0	0	0	1
g9TAs2547.l	1	2	1	1	2	2	2	1	1	2	1	2	1	1	2	1	2	1	2	2	2	1	2	2	2	1	1	2	2	1	1	2	1	2	2	2	2	2	1	1	2	1	1	1	1	2	2	2	1
g9A2698.b	1	0	1	1	0	1	0	1	1	0	1	0	1	1	0	1	0	1	0	0	0	1	0	0	0	1	1	0	0	1	1	0	1	0	0	0	0	0	1	0	0	1	1	1	1	0	0	0	1
g9A2698.d	1	0	1	0	0	0	0	0	0	0	1	1	1	0	1	0	1	1	1	1	0	0	1	1	1	0	0	0	1	1	1	0	1	1	1	1	0	0	0	1	1	1	0	0	1	1	1	1	0
g9A2698.c	0	1	0	1	1	1	1	1	1	1	0	0	0	1	0	1	0	0	0	0	1	1	0	0	0	1	1	1	0	0	0	1	0	0	0	0	1	1	1	0	0	0	1	1	0	0	0	0	1
g9A2698.a	0	1	0	0	1	0	1	0	0	1	0	1	0	0	1	0	1	0	1	1	1	0	1	1	1	0	0	1	1	0	0	1	0	1	1	1	1	1	0	1	1	0	0	0	0	1	1	1	0
g9A2522.n	2	1	2	1	1	1	1	1	1	1	2	2	2	1	1	1	2	2	2	2	1	2	2	2	2	1	1	1	2	2	2	1	2	2	2	2	1	1	1	2	2	2	2	1	2	2	2	2	1
g9A2522.p	0	1	0	1	1	1	1	1	1	1	0	0	0	1	1	1	0	0	0	0	1	0	0	0	0	1	1	1	0	0	0	1	0	0	0	0	1	1	1	0	0	0	0	1	0	0	0	0	1
g9A2432.n	2	1	2	1	1	1	1	1	1	1	2	2	2	1	1	1	2	2	2	2	1	2	2	2	2	1	1	1	2	2	2	1	2	2	2	2	1	1	1	2	2	2	2	1	2	2	2	2	1
g9A2432.p	0	1	0	1	1	1	1	1	1	1	0	0	0	1	1	1	0	0	0	0	1	0	0	0	0	1	1	1	0	0	0	1	0	0	0	0	1	1	1	0	0	0	0	1	0	0	0	0	1
g9TAs2178.l	2	1	2	2	1	1	1	2	2	1	2	1	2	2	1	2	1	2	1	1	1	2	1	1	1	2	2	1	1	2	2	1	2	1	1	1	1	1	2	2	1	2	2	2	2	1	1	1	2
g9TAs2178.m	0	1	0	0	1	1	1	0	0	1	0	1	0	0	1	0	1	0	1	1	1	0	1	1	1	0	0	1	1	0	0	1	0	1	1	1	1	1	0	0	1	0	0	0	0	1	1	1	0
g9SSH227.h	2	0	2	1	0	0	0	1	1	0	2	1	1	1	0	1	1	2	1	1	0	2	1	1	1	1	1	0	1	2	2	0	2	1	1	1	0	0	1	2	1	2	2	1	2	1	1	1	1
g9SSH227.k	0	2	0	1	2	2	2	1	1	2	0	1	1	1	2	1	1	0	1	1	2	0	1	1	1	1	1	2	1	0	0	2	0	1	1	1	2	2	1	0	1	0	0	1	0	1	1	1	1
g9A2706L2.h	2	0	2	1	0	0	0	1	1	0	2	1	1	1	0	1	1	2	2	1	0	2	1	1	1	1	1	0	1	2	2	0	2	1	1	1	0	0	1	2	1	2	2	1	2	1	1	1	1
g9A2706L2.k	0	2	0	1	2	2	2	1	1	2	0	1	1	1	2	1	1	0	0	1	2	0	1	1	1	1	1	2	1	0	0	2	0	1	1	1	2	2	1	0	1	0	0	1	0	1	1	1	1
g9a451.m	1	0	1	1	0	0	0	1	1	0	1	1	0	1	0	1	0	1	0	0	0	1	0	0	0	1	1	0	0	0	1	0	1	0	0	1	0	0	1	1	0	1	0	1	1	0	1	0	1
g9a451.l	1	2	1	1	2	2	2	1	1	2	1	1	2	1	2	1	2	1	2	2	2	1	2	2	2	1	1	2	2	2	1	2	1	2	2	1	2	2	1	1	2	1	2	1	1	2	1	2	1
g9SSH148.n	1	2	1	2	2	1	2	2	2	2	1	2	1	2	2	2	1	1	2	1	2	1	1	1	1	2	2	2	1	1	1	2	2	1	1	1	2	2	1	1	1	1	1	1	1	1	1	1	2
g9SSH148.p	1	0	1	0	0	1	0	0	0	0	1	0	1	0	0	0	1	1	0	1	0	1	1	1	1	0	0	0	1	1	1	0	0	1	1	1	0	0	1	1	1	1	1	1	1	1	1	1	0
g9A2503.f	1	1	1	0	0	1	1	0	1	1	0	0	1	0	1	0	0	0	1	1	0	0	0	1	0	1	0	0	1	1	0	1	0	1	1	0	1	1	0	0	0	0	1	0	0	1	0	1	0
g9A2503.g	1	0	1	0	0	1	0	0	0	0	1	0	1	0	0	0	1	1	0	1	0	1	1	1	1	0	0	0	1	1	1	0	0	1	1	1	0	1	1	1	1	1	1	1	1	1	1	1	0
g9A2503.e	0	1	0	2	2	0	1	2	1	1	1	2	0	2	1	2	1	1	1	0	2	1	1	0	1	1	2	2	0	0	1	1	2	0	0	1	1	0	1	1	1	1	0	1	1	0	1	0	2
g9SSH040.m	1	1	1	0	0	1	1	0	1	1	0	0	1	0	1	0	0	0	1	1	0	0	0	1	0	1	0	0	1	1	0	1	0	1	1	0	1	1	0	0	0	0	1	0	0	1	0	1	0
g9SSH040.l	1	1	1	2	2	1	1	2	1	1	2	2	1	2	1	2	2	2	1	1	2	2	2	1	2	1	2	2	1	1	2	1	2	1	1	2	1	1	2	2	2	2	1	2	2	1	2	1	2
g9SSH022.h	2	1	2	0	0	2	1	0	1	1	1	0	2	0	1	0	1	1	1	2	0	1	1	2	1	1	0	0	2	2	1	1	0	2	2	2	1	2	2	1	1	1	2	1	1	2	1	2	0
g9SSH022.k	0	1	0	2	2	0	1	2	1	1	1	2	0	2	1	2	1	1	1	0	2	1	1	0	1	1	2	2	0	0	1	1	2	0	0	0	1	0	0	1	1	1	0	1	1	0	1	0	2
g9A2689.m	1	1	1	0	0	1	1	0	1	1	0	0	1	0	1	0	0	0	1	1	0	0	0	1	0	1	0	0	1	1	0	1	0	1	1	1	1	1	1	0	0	0	1	0	0	1	0	1	0
g9A2689.l	1	1	1	2	2	1	1	2	1	1	2	2	1	2	1	2	2	2	1	1	2	2	2	1	2	1	2	2	1	1	2	1	2	1	1	1	1	1	1	2	2	2	1	2	2	1	2	1	2
g9SSH150.m	1	1	1	0	0	1	1	0	1	1	0	0	1	0	1	0	0	0	1	1	0	0	0	1	0	1	0	0	1	1	0	1	0	1	1	1	1	1	1	1	0	0	1	0	0	1	0	1	0
g9SSH150.l	1	1	1	2	2	1	1	2	1	1	2	2	1	2	1	2	2	2	1	1	2	2	2	1	2	1	2	2	1	1	2	1	2	1	1	1	1	1	1	1	2	2	1	2	2	1	2	1	2
g9a238.e	1	1	2	1	0	2	1	0	1	1	1	0	2	0	1	0	1	1	1	2	1	1	1	2	1	1	0	0	1	2	1	1	0	2	1	2	1	2	1	2	1	1	2	2	1	1	1	2	0
g9a238.g	1	1	0	1	1	0	1	1	1	1	0	1	0	1	1	1	0	0	1	0	0	0	0	0	0	1	1	1	1	0	0	1	1	0	0	0	1	0	1	0	0	0	0	0	0	1	0	0	1
g9a238.f	0	0	0	0	1	0	0	1	0	0	1	1	0	1	0	1	1	1	0	0	1	1	1	0	1	0	1	1	0	0	1	0	1	0	1	0	0	0	0	0	1	1	0	0	1	0	1	0	1
g9A2695.m	1	1	1	1	0	1	1	0	1	1	0	0	1	0	1	1	0	0	1	1	0	1	0	1	0	1	0	0	1	1	0	1	0	1	0	1	1	1	0	1	0	0	1	1	0	1	0	1	0
g9A2695.l	1	1	1	1	2	1	1	2	1	1	2	2	1	2	1	1	2	2	1	1	2	1	2	1	2	1	2	2	1	1	2	1	2	1	2	1	1	1	2	1	2	2	1	1	2	1	2	1	2
g9a104.l	2	2	2	2	1	2	2	1	2	2	1	1	2	1	2	2	1	1	2	2	1	2	1	2	1	2	1	1	2	2	1	2	1	2	1	2	2	2	1	2	1	1	1	2	1	2	1	2	1
g9a104.m	0	0	0	0	1	0	0	1	0	0	1	1	0	1	0	0	1	1	0	0	1	0	1	0	1	0	1	1	0	0	1	0	1	0	1	0	0	0	1	0	1	1	1	0	1	0	1	0	1
g9BAC129D23-T7.l	2	2	1	2	1	2	2	1	2	2	1	1	2	1	2	2	1	1	2	2	1	2	1	2	1	2	1	1	2	2	1	2	1	2	1	2	1	2	1	2	1	1	1	2	1	2	1	1	1
g9BAC129D23-T7.m	0	0	1	0	1	0	0	1	0	0	1	1	0	1	0	0	1	1	0	0	1	0	1	0	1	0	1	1	0	0	1	0	1	0	1	0	1	0	1	0	1	1	1	0	1	0	1	1	1
g9BAC129D23-rev-hk.h	1	2	0	2	0	1	1	2	1	1	1	0	1	2	1	1	2	0	1	1	2	1	1	1	2	1	0	2	1	1	1	1	0	1	0	1	0	1	0	1	1	0	1	1	1	1	0	1	0
g9BAC129D23-rev-hk.k	1	0	2	0	2	1	1	0	1	1	1	2	1	0	1	1	0	2	1	1	0	1	1	1	0	1	2	0	1	1	1	1	2	1	2	1	2	1	2	1	1	2	1	1	1	1	2	1	2
g9BAC129D23-rev.p	1	1	0	1	0	1	1	1	1	1	1	0	1	1	1	1	0	0	0	1	1	1	1	1	0	1	0	1	1	1	1	1	0	1	0	1	0	1	0	1	0	0	1	1	1	1	0	0	0
g9BAC129D23-rev.n	1	1	2	1	2	1	1	1	1	1	1	2	1	1	1	1	2	2	2	1	1	1	1	1	2	1	2	1	1	1	1	1	2	1	2	1	2	1	2	1	2	2	1	1	1	1	2	2	2
g9A2744.l	2	1	1	2	1	1	2	1	1	2	1	1	2	1	2	2	1	1	1	2	1	2	2	1	1	2	1	1	1	1	2	2	2	2	1	2	1	1	1	1	2	1	1	1	1	2	2	1	2
g9A2744.m	0	1	1	0	1	1	0	1	1	0	1	1	0	1	0	0	1	1	1	0	1	0	0	1	1	0	1	1	1	1	0	0	0	0	1	0	1	1	1	1	0	1	1	1	1	0	0	1	0
g9TAs2222.l	2	1	1	2	1	1	1	1	1	2	2	1	2	1	2	2	1	1	1	2	1	2	2	1	1	2	1	1	1	1	2	2	2	2	2	2	1	1	1	1	2	1	1	1	1	2	2	1	2
g9TAs2222.m	0	1	1	0	1	1	1	1	1	0	0	1	0	1	0	0	1	1	1	0	1	0	0	1	1	0	1	1	1	1	0	0	0	0	0	0	1	1	1	1	0	1	1	1	1	0	0	1	0
g9A2298.L1.l	2	1	1	2	1	1	1	1	1	2	2	1	2	1	2	2	1	1	1	2	1	2	2	1	1	2	1	1	1	1	2	2	2	2	1	2	1	1	1	1	2	1	1	1	1	2	2	1	2
g9A2298.L1.m	0	1	1	0	1	1	1	1	1	0	0	1	0	1	0	0	1	1	1	0	1	0	0	1	1	0	1	1	1	1	0	0	0	0	1	0	1	1	1	1	0	1	1	1	1	0	0	1	0
g9A2298L1x1.a	1	0	0	1	0	0	0	0	0	1	1	0	1	0	1	1	0	0	0	1	0	1	1	0	0	1	0	0	0	0	1	1	1	1	0	1	0	0	0	0	1	0	0	0	0	1	1	0	1
g9A2298L1x1.d	1	1	1	1	1	1	1	1	1	0	0	0	0	1	1	1	0	0	0	0	0	1	1	0	0	1	0	0	0	1	1	1	0	0	1	0	0	0	1	1	1	1	1	0	1	1	0	0	0
g9A2298L1x1.b	0	1	1	0	1	1	1	1	1	0	0	1	0	1	0	0	1	1	1	0	1	0	0	1	1	0	1	1	1	1	0	0	0	0	1	0	1	1	1	1	0	1	1	1	1	0	0	1	0
g9A2298L1x1.c	0	0	0	0	0	0	0	0	0	1	1	1	1	0	0	0	1	1	1	1	1	0	0	1	1	0	1	1	1	0	0	0	1	1	0	1	1	1	0	0	0	0	0	1	0	0	1	1	1
g9T2127.n	1	1	2	2	2	2	1	2	1	1	1	2	2	2	1	2	1	1	1	2	2	1	1	2	1	1	2	2	2	2	1	1	1	2	2	2	1	1	1	2	1	1	2	1	2	1	1	2	2
g9T2127.p	1	1	0	0	0	0	1	0	1	1	1	0	0	0	1	0	1	1	1	0	0	1	1	0	1	1	0	0	0	0	1	1	1	0	0	0	1	1	1	0	1	1	0	1	0	1	1	0	0
g10A2767.f	1	1	0	0	1	0	0	1	1	1	0	0	0	0	1	0	0	1	1	1	0	1	1	0	0	1	1	0	1	1	1	0	1	0	0	1	0	0	0	1	1	1	0	0	1	0	0	1	1
g10A2767.g	1	1	1	1	1	1	1	1	1	0	1	1	1	0	0	1	0	1	1	0	0	1	1	0	0	0	0	1	1	1	1	1	0	0	1	1	1	0	1	1	0	0	0	1	1	0	0	0	0
g10A2767.e	0	0	1	1	0	1	1	0	0	1	1	1	1	2	1	1	2	0	0	1	2	0	0	2	2	1	1	1	0	0	0	1	1	2	1	0	1	2	1	0	1	1	2	1	0	2	2	1	1
g10a129.b	1	1	0	0	1	0	0	1	1	1	1	1	0	0	1	0	0	1	1	1	0	1	1	0	0	1	1	0	0	1	1	0	1	1	0	1	0	0	0	1	1	1	1	0	1	0	0	1	1
g10a129.c	1	1	1	1	1	1	1	1	1	0	1	1	1	0	0	1	0	1	1	0	0	1	1	0	0	0	0	1	1	1	1	1	0	0	1	1	1	0	1	1	0	0	0	1	1	0	0	0	0
g10a129.a	0	0	1	1	0	1	1	0	0	0	0	0	1	1	0	1	1	0	0	0	1	0	0	1	1	0	0	1	1	0	0	1	0	0	1	0	1	1	1	0	0	0	0	1	0	1	1	0	0
g10a129.d	0	0	0	0	0	0	0	0	0	1	0	0	0	1	1	0	1	0	0	1	1	0	0	1	1	1	1	0	0	0	0	0	1	1	0	0	0	1	0	0	1	1	1	0	0	1	1	1	1
g10TAs2172.b	1	1	1	0	1	0	0	0	1	1	1	1	1	0	1	0	0	1	0	0	0	1	1	0	0	0	1	0	0	1	1	0	1	1	0	1	0	0	0	0	1	1	1	0	1	0	0	1	1
g10TAs2172.c	1	1	1	1	1	1	1	1	1	0	1	1	1	0	0	1	0	1	1	0	0	1	1	0	0	0	0	1	1	1	1	1	0	0	1	1	1	0	1	1	1	0	0	1	1	0	0	0	0
g10TAs2172.a	0	0	0	1	0	1	1	1	0	0	0	0	0	1	0	1	1	0	1	1	1	0	0	1	1	1	0	1	1	0	0	1	0	0	1	0	1	1	1	1	0	0	0	1	0	1	1	0	0
g10TAs2172.d	0	0	0	0	0	0	0	0	0	1	0	0	0	1	1	0	1	0	0	1	1	0	0	1	1	1	1	0	0	0	0	0	1	1	0	0	0	1	0	0	0	1	1	0	0	1	1	1	1
g10A2320.l	2	2	1	1	2	1	1	2	2	2	2	2	1	1	2	1	1	2	1	1	1	2	2	1	1	1	2	1	1	2	2	1	2	2	1	2	1	1	1	2	2	2	2	1	2	1	1	2	2
g10A2320.m	0	0	1	1	0	1	1	0	0	0	0	0	1	1	0	1	1	0	1	1	1	0	0	1	1	1	0	1	1	0	0	1	0	0	1	0	1	1	1	0	0	0	0	1	0	1	1	0	0
g10SSH007.l	2	2	2	1	2	1	2	2	2	2	2	2	2	1	2	1	1	2	1	1	1	2	2	1	1	1	2	1	1	2	2	1	2	2	1	2	1	1	1	1	2	2	2	1	2	1	1	2	2
g10SSH007.m	0	0	0	1	0	1	0	0	0	0	0	0	0	1	0	1	1	0	1	1	1	0	0	1	1	1	0	1	1	0	0	1	0	0	1	0	1	1	1	1	0	0	0	1	0	1	1	0	0
g10A2425.b	1	1	1	0	1	1	1	1	1	1	0	1	1	1	0	0	0	1	0	0	0	0	1	0	0	0	0	0	0	1	1	0	1	1	0	0	1	0	1	0	1	1	0	1	1	0	0	1	0
g10A2425.d	1	1	1	0	1	1	1	1	0	1	1	0	0	0	1	0	1	1	0	1	0	1	1	0	1	0	1	1	0	1	1	1	0	1	1	0	1	1	1	0	0	0	0	1	1	0	0	0	1
g10A2425.c	0	0	0	1	0	0	0	0	1	0	0	1	1	1	0	1	0	0	1	0	1	0	0	1	0	1	0	0	1	0	0	0	1	0	0	1	0	0	0	1	1	1	1	0	0	1	1	1	0
g10A2425.a	0	0	0	1	0	0	0	0	0	0	1	0	0	0	1	1	1	0	1	1	1	1	0	1	1	1	1	1	1	0	0	1	0	0	1	1	0	1	0	1	0	0	1	0	0	1	1	0	1
g10a127.m	1	1	1	0	1	1	1	1	1	1	0	1	1	1	0	0	0	1	0	0	0	0	1	0	0	0	0	0	0	1	1	0	1	1	0	0	1	0	1	0	1	1	0	1	1	0	0	1	0
g10a127.l	1	1	1	2	1	1	1	1	1	1	2	1	1	1	2	2	2	1	2	2	2	2	1	2	2	2	2	2	2	1	1	2	1	1	2	2	1	2	1	2	1	1	2	1	1	2	2	1	2
g10TAs2746.l	2	2	2	1	2	2	2	1	2	2	1	2	2	2	1	1	1	2	1	1	2	1	2	1	1	1	1	1	1	2	2	1	2	2	1	1	2	1	2	1	2	1	1	2	2	1	1	2	1
g10TAs2746.m	0	0	0	1	0	0	0	1	0	0	1	0	0	0	1	1	1	0	1	1	0	1	0	1	1	1	1	1	1	0	0	1	0	0	1	1	0	1	0	1	0	1	1	0	0	1	1	0	1
g10SSH055.m	1	1	1	0	1	1	1	1	1	1	0	1	1	1	0	0	0	1	0	0	1	0	1	0	0	0	0	0	0	1	1	0	1	1	0	0	1	0	1	0	1	0	0	1	1	0	0	1	0
g10SSH055.l	1	1	1	2	1	1	1	1	1	1	2	1	1	1	2	2	2	1	2	2	1	2	1	2	2	2	2	2	2	1	1	2	1	1	2	2	1	2	1	2	1	2	2	1	1	2	2	1	2
g10T2096.m	1	1	1	0	1	1	1	0	1	1	0	1	1	1	0	0	0	1	0	0	1	0	1	0	0	0	0	0	0	1	1	0	1	1	0	0	1	0	1	0	1	0	0	1	1	0	0	1	0
g10T2096.l	1	1	1	2	1	1	1	2	1	1	2	1	1	1	2	2	2	1	2	2	1	2	1	2	2	2	2	2	2	1	1	2	1	1	2	2	1	2	1	2	1	2	2	1	1	2	2	1	2
g10A2388.n	1	1	1	1	1	1	1	1	2	2	1	2	2	2	1	1	2	2	2	2	2	1	1	2	2	2	2	2	2	1	1	1	2	2	1	2	1	2	1	1	1	2	1	2	1	1	2	2	2
g10A2388.p	1	1	1	1	1	1	1	1	0	0	1	0	0	0	1	1	0	0	0	0	0	1	1	0	0	0	0	0	0	1	1	1	0	0	1	0	1	0	1	1	1	0	1	0	1	1	0	0	0
g10a227.e	1	0	1	1	0	1	1	0	2	2	0	2	2	1	0	0	2	2	1	1	2	0	1	1	1	0	1	1	1	0	0	0	2	1	0	1	0	1	0	0	0	1	1	2	1	0	1	2	2
g10a227.g	1	1	1	1	1	1	1	1	0	0	1	0	0	0	1	1	0	0	0	0	0	1	1	0	0	1	0	0	0	1	1	1	0	0	1	0	1	0	1	1	1	0	1	0	1	1	0	0	0
g10a227.f	0	1	0	0	1	0	0	1	0	0	1	0	0	1	1	1	0	0	1	1	0	1	0	1	1	1	1	1	1	1	1	1	0	1	1	1	1	1	1	1	1	1	0	0	0	1	1	0	0
g10a337.a	1	0	1	1	0	1	1	0	1	1	0	1	1	1	0	0	1	1	0	0	1	0	1	0	0	0	0	0	0	0	0	0	1	0	0	0	1	0	0	0	0	0	1	1	1	0	0	1	1
g10a337.c	1	1	1	1	1	1	1	1	0	0	1	0	0	0	0	1	0	0	0	0	0	1	1	0	0	0	0	0	0	1	1	1	0	0	1	0	1	0	1	1	1	0	1	0	1	1	0	0	0
g10a337.b	0	1	0	0	1	0	0	1	0	0	1	0	0	0	1	1	0	0	1	1	0	1	0	1	1	1	1	1	1	1	1	1	0	1	1	1	0	1	1	1	1	1	0	0	0	1	1	0	0
g10a337.d	0	0	0	0	0	0	0	0	1	1	0	1	1	1	1	0	1	1	1	1	1	0	0	1	1	1	1	1	1	0	0	0	1	1	0	1	0	1	0	0	0	1	0	1	0	0	1	1	1
g10SSH049.l	2	1	2	2	1	2	2	1	2	2	1	2	2	2	1	1	2	2	1	1	2	1	2	1	1	1	1	1	1	1	1	1	2	1	1	1	2	1	1	1	1	1	2	2	2	1	1	2	2
g10SSH049.m	0	1	0	0	1	0	0	1	0	0	1	0	0	0	1	1	0	0	1	1	0	1	0	1	1	1	1	1	1	1	1	1	0	1	1	1	0	1	1	1	1	1	0	0	0	1	1	0	0
g10A2374.n	2	2	2	2	2	2	2	2	1	1	2	1	1	1	2	2	1	1	1	1	1	2	2	1	1	2	1	1	1	2	2	2	1	1	2	1	1	1	2	2	2	1	2	1	2	2	1	1	1
g10A2374.p	0	0	0	0	0	0	0	0	1	1	0	1	1	1	0	0	1	1	1	1	1	0	0	1	1	0	1	1	1	0	0	0	1	1	0	1	1	1	0	0	0	1	0	1	0	0	1	1	1
g10A2298.L2.n	1	1	1	1	1	1	1	1	1	2	2	2	2	1	1	1	2	2	2	2	2	1	1	2	2	1	2	2	2	1	1	1	2	2	1	2	2	2	1	1	1	1	1	2	1	1	2	2	2
g10A2298.L2.p	1	1	1	1	1	1	1	1	1	0	0	0	0	1	1	1	0	0	0	0	0	1	1	0	0	1	0	0	0	1	1	1	0	0	1	0	0	0	1	1	1	1	1	0	1	1	0	0	0
g10TAs2175.l	2	1	1	2	1	2	2	1	2	1	2	2	2	1	1	2	2	2	1	1	2	2	2	1	1	2	1	2	1	1	1	2	2	1	1	1	1	2	1	1	1	2	2	2	2	2	1	2	2
g10TAs2175.m	0	1	1	0	1	0	0	1	0	1	0	0	0	1	1	0	0	0	1	1	0	0	0	1	1	0	1	0	1	1	1	0	0	1	1	1	1	0	1	1	1	0	0	0	0	0	1	0	0
g10a283.a	1	0	0	1	0	1	1	0	1	0	1	1	0	0	0	1	1	1	1	0	1	1	1	1	0	1	0	1	0	0	0	1	1	0	1	0	0	1	0	0	0	1	0	1	1	1	0	1	1
g10a283.d	1	1	0	1	1	1	1	1	1	0	0	0	0	1	1	0	1	0	0	0	0	0	1	0	0	1	0	0	0	1	1	1	0	0	1	0	0	0	1	1	1	1	1	0	1	1	0	0	0
g10a283.b	0	1	1	0	1	0	0	1	0	1	0	0	1	1	1	0	0	0	0	1	0	0	0	0	1	0	1	0	1	1	1	0	0	1	0	1	1	0	1	1	1	0	1	0	0	0	1	0	0
g10a283.c	0	0	1	0	0	0	0	0	0	1	1	1	1	0	0	1	0	1	1	1	1	1	0	1	1	0	1	1	1	0	0	0	1	1	0	1	1	1	0	0	0	0	0	1	0	0	1	1	1
g10t615.e	2	1	0	2	1	2	2	1	2	0	1	1	0	1	1	1	2	1	1	1	1	1	2	1	0	2	0	1	0	0	1	2	1	0	2	0	0	1	0	1	2	2	1	1	2	2	0	1	1
g10t615.f	0	1	1	0	1	0	0	1	0	1	0	0	1	1	1	0	0	0	0	0	0	0	0	0	1	0	1	0	1	1	1	0	0	1	0	1	1	0	1	1	0	0	1	0	0	0	1	0	0
g10t615.g	0	0	1	0	0	0	0	0	0	1	1	1	1	0	0	1	0	1	1	1	1	1	0	1	1	0	1	1	1	1	0	0	1	1	0	1	1	1	1	0	0	0	0	1	0	0	1	1	1
g10A2702.l	2	1	1	2	1	2	2	1	2	1	2	2	1	1	1	2	2	2	2	2	2	2	2	2	1	2	1	2	1	1	1	2	2	1	2	1	1	2	1	1	2	2	1	2	2	2	1	1	2
g10A2702.m	0	1	1	0	1	0	0	1	0	1	0	0	1	1	1	0	0	0	0	0	0	0	0	0	1	0	1	0	1	1	1	0	0	1	0	1	1	0	1	1	0	0	1	0	0	0	1	1	0
g10TAs2196.n	1	1	2	1	1	1	1	1	1	2	2	2	1	1	1	2	1	2	2	2	2	2	1	2	2	1	2	2	2	2	1	2	2	2	1	2	2	2	2	1	1	1	1	2	1	1	2	2	2
g10TAs2196.p	1	1	0	1	1	1	1	1	1	0	0	0	1	1	1	0	1	0	0	0	0	0	1	0	0	1	0	0	0	0	1	0	0	0	1	0	0	0	0	1	1	1	1	0	1	1	0	0	0
g10A31.a	1	1	1	0	1	0	0	0	1	1	0	0	1	0	1	0	0	0	0	0	0	0	0	0	1	0	1	0	1	0	0	0	0	0	0	1	1	0	0	1	0	0	1	0	0	0	1	0	0
g10A31.c	1	1	0	1	1	1	1	1	1	0	0	0	1	1	1	0	1	0	0	0	0	0	1	0	0	1	0	0	0	0	1	0	0	0	1	0	0	0	0	1	1	1	1	0	1	1	0	0	0
g10A31.d	0	0	1	0	0	0	0	0	0	1	1	1	0	0	0	1	0	1	1	1	1	1	0	1	1	0	1	1	1	1	0	1	1	1	0	1	1	1	1	0	0	0	0	1	0	0	1	1	1
g10A31.b	0	0	0	1	0	1	1	1	0	0	1	1	0	1	0	1	1	1	1	1	1	1	1	1	0	1	0	1	0	1	1	1	1	1	1	0	0	1	1	0	1	1	0	1	1	1	0	1	1
g10A2728.b	1	1	1	0	1	0	1	0	1	1	0	1	1	0	1	0	0	0	0	0	0	0	0	0	1	0	1	0	1	0	0	0	0	0	0	1	1	0	0	0	0	0	1	0	0	0	1	0	0
g10A2728.d	1	1	0	1	1	1	1	1	1	0	0	0	1	1	1	0	1	0	0	1	1	0	1	0	0	1	0	0	0	0	1	0	0	0	1	0	0	0	0	1	1	1	1	0	1	1	0	0	0
g10A2728.c	0	0	1	0	0	0	0	0	0	1	1	1	0	0	0	1	0	1	1	0	0	1	0	1	1	0	1	1	1	1	0	1	1	1	0	1	1	1	1	0	0	0	0	1	0	0	1	1	1
g10A2728.a	0	0	0	1	0	1	0	1	0	0	1	0	0	1	0	1	1	1	1	1	1	1	1	1	0	1	0	1	0	1	1	1	1	1	1	0	0	1	1	1	1	1	0	1	1	1	0	1	1
g10T2617.h	2	2	2	0	1	0	2	1	2	1	0	1	2	1	2	1	1	1	0	1	2	0	2	0	0	0	0	0	1	0	2	0	2	0	1	1	1	0	0	1	1	1	2	0	1	2	1	0	1
g10T2617.k	0	0	0	2	1	2	0	1	0	1	2	1	0	1	0	1	1	1	2	1	0	2	0	2	2	2	2	2	1	2	0	2	0	2	1	1	1	2	2	1	1	1	0	2	1	0	1	2	1
g10a438.f	1	1	1	0	1	0	1	0	1	1	0	1	1	0	1	0	0	1	0	0	0	0	1	0	0	0	0	0	1	0	0	0	0	0	0	1	0	0	0	0	0	0	1	0	0	0	1	0	1
g10a438.g	1	1	1	1	0	1	1	1	1	0	0	0	1	1	1	0	1	0	0	1	1	0	1	0	0	1	0	0	0	0	1	0	1	0	1	0	0	0	0	1	1	1	1	0	1	1	0	0	0
g10a438.e	0	0	0	1	1	1	0	1	0	1	2	1	0	1	0	2	1	1	2	1	1	2	0	2	2	1	2	2	1	2	1	2	1	2	1	1	2	2	2	1	1	1	0	2	1	1	1	2	1
g10A2486.f	1	1	1	0	1	0	1	1	1	1	0	1	1	0	1	1	0	1	0	0	1	0	1	0	0	1	0	0	1	0	1	0	1	0	0	1	0	0	0	0	0	0	1	1	0	1	1	0	1
g10A2486.g	1	1	1	1	0	1	1	1	1	0	0	0	1	1	1	0	1	0	0	1	1	0	1	0	0	1	0	0	0	0	1	0	1	0	1	0	1	1	0	1	1	1	1	0	1	1	0	0	0
g10A2486.e	0	0	0	1	1	1	0	0	0	1	2	1	0	1	0	1	1	1	2	1	0	2	0	2	2	0	2	2	1	2	0	2	0	2	1	1	1	1	2	1	1	1	0	1	1	0	1	2	1
g10a157.k	2	2	2	1	1	1	2	1	2	1	0	1	2	1	2	1	1	1	0	1	2	0	2	0	0	1	0	0	1	0	2	0	2	0	1	1	1	0	0	1	1	1	2	0	1	2	1	0	1
g10a157.h	0	0	0	1	1	1	0	1	0	1	2	1	0	1	0	1	1	1	2	1	0	2	0	2	2	1	2	2	1	2	0	2	0	2	1	1	1	2	2	1	1	1	0	2	1	0	1	2	1
g10A2730.f	1	0	0	0	1	0	1	1	1	1	0	1	0	0	1	1	0	1	0	0	1	0	1	0	0	1	0	1	1	0	1	0	1	0	1	1	0	0	0	0	0	0	1	1	0	1	0	0	1
g10A2730.g	1	1	1	1	0	1	1	1	1	0	0	0	1	1	1	0	0	0	0	1	1	0	1	0	0	1	1	0	0	0	1	0	1	0	1	0	1	1	0	1	1	1	1	0	1	1	0	0	0
g10A2730.e	0	1	1	1	1	1	0	0	0	1	2	1	1	1	0	1	2	1	2	1	0	2	0	2	2	0	1	1	1	2	0	2	0	2	0	1	1	1	2	1	1	1	0	1	1	0	2	2	1
g10A2741.f	1	0	0	0	1	0	1	1	1	1	0	1	0	0	1	1	0	1	1	0	1	0	1	0	0	1	0	1	1	0	1	0	1	0	1	1	0	0	0	0	0	0	1	1	0	1	0	0	1
g10A2741.g	1	1	1	1	0	1	1	1	1	0	0	0	1	1	1	0	0	0	0	1	1	0	1	0	0	1	1	0	0	0	1	0	1	0	1	0	1	1	0	1	1	1	1	0	0	1	1	0	1
g10A2741.e	0	1	1	1	1	1	0	0	0	1	2	1	1	1	0	1	2	1	1	1	0	2	0	2	2	0	1	1	1	2	0	2	0	2	0	1	1	1	2	1	1	1	0	1	2	0	1	2	0
g10T2591.L2.f	1	1	1	0	1	0	1	0	1	1	0	1	1	0	1	1	0	1	0	0	1	0	1	0	0	0	0	0	1	0	1	0	1	0	0	1	0	0	0	0	0	0	1	0	0	1	1	0	1
g10T2591.L2.g	1	1	1	1	0	1	1	1	1	0	0	0	1	1	1	0	1	0	0	1	1	0	1	0	0	1	0	0	0	0	1	0	1	0	1	0	1	0	0	1	1	1	1	0	1	1	0	0	0
g10T2591.L2.e	0	0	0	1	1	1	0	1	0	1	2	1	0	1	0	1	1	1	2	1	0	2	0	2	2	1	2	2	1	2	0	2	0	2	1	1	1	2	2	1	1	1	0	2	1	0	1	2	1
g10M135.L1.m	1	1	0	0	1	0	0	0	1	0	0	1	0	1	1	1	0	0	1	1	0	1	1	0	0	0	0	0	1	1	0	0	0	0	1	0	1	0	0	0	0	0	0	1	0	0	0	0	0
g10M135.L1.l	1	1	2	2	1	2	2	2	1	2	2	1	2	1	1	1	2	2	1	1	2	1	1	2	2	2	2	2	1	1	2	2	2	2	1	2	1	2	2	2	2	2	2	1	2	2	2	2	2
g10M135.L2.e	2	1	0	2	2	1	1	0	0	2	2	1	2	0	0	1	1	2	1	2	1	1	2	1	0	1	1	2	1	2	0	1	1	1	1	1	0	1	1	1	0	1	2	1	1	1	1	2	1
g10M135.L2.f	0	1	1	0	0	1	1	1	1	0	0	1	0	1	1	1	1	0	1	0	1	1	0	1	1	1	1	0	0	0	1	0	0	0	0	0	1	1	1	0	1	1	0	0	1	1	1	0	0
g10M135.L2.g	0	0	1	0	0	0	0	1	1	0	0	0	0	1	1	0	0	0	0	0	0	0	0	0	1	0	0	0	1	0	1	1	1	1	1	1	1	0	0	1	1	0	0	1	0	0	0	0	1
g11BAC94M21-T7-SSR1.h	2	2	0	2	2	1	1	0	0	1	2	1	2	1	0	1	1	2	1	2	1	0	2	1	0	1	1	2	1	2	0	1	0	1	1	2	0	1	1	1	1	2	2	1	1	1	2	1	1
g11BAC94M21-T7-SSR1.k	0	0	2	0	0	1	1	2	2	1	0	1	0	1	2	1	1	0	1	0	1	2	0	1	2	1	1	0	1	0	2	1	2	1	1	0	2	1	1	1	1	0	0	1	1	1	0	1	1
g11BAC45B13-rev.h	2	2	0	2	2	1	1	0	0	1	2	1	2	1	0	1	1	2	1	2	1	0	2	1	0	1	1	2	1	2	0	1	0	1	1	2	0	1	1	1	1	2	2	1	1	1	2	1	1
g11BAC45B13-rev.k	0	0	2	0	0	1	1	2	2	1	0	1	0	1	2	1	1	0	1	0	1	2	0	1	2	1	1	0	1	0	2	1	2	1	1	0	2	1	1	1	1	0	0	1	1	1	0	1	1
g11BAC83E19-T7.l	2	2	1	2	2	1	2	1	1	2	2	1	2	2	1	2	2	2	1	2	1	1	2	1	1	1	1	2	2	2	1	2	1	2	2	2	1	1	1	2	1	2	2	2	1	1	2	2	2
g11BAC83E19-T7.m	0	0	1	0	0	1	0	1	1	0	0	1	0	0	1	0	0	0	1	0	1	1	0	1	1	1	1	0	0	0	1	0	1	0	0	0	1	1	1	0	1	0	0	0	1	1	0	0	0
g11TAs2260.p	1	1	0	0	1	1	1	0	0	0	1	1	1	0	0	1	1	1	1	1	1	1	1	1	0	1	1	1	0	1	0	0	0	0	0	0	0	1	1	0	1	1	1	0	1	1	0	0	0
g11TAs2260.n	1	1	2	2	1	1	1	2	2	2	1	1	1	2	2	1	1	1	1	1	1	1	1	1	2	1	1	1	2	1	2	2	2	2	2	2	2	1	1	2	1	1	1	2	1	1	2	2	2
g11a183.L2.e	2	1	0	2	2	1	1	0	0	2	2	1	2	0	0	1	1	2	1	2	0	1	2	1	0	1	1	2	1	2	0	1	1	1	1	1	0	1	1	1	1	1	2	1	1	1	1	2	1
g11a183.L2.f	0	1	1	0	0	1	1	1	1	0	0	1	0	1	1	1	1	0	1	0	1	1	0	1	1	1	1	0	0	0	1	0	0	0	0	0	1	1	1	0	1	1	0	0	1	1	1	0	0
g11a183.L2.g	0	0	1	0	0	0	0	1	1	0	0	0	0	1	1	0	0	0	0	0	1	0	0	0	1	0	0	0	1	0	1	1	1	1	1	1	1	0	0	1	0	0	0	1	0	0	0	0	1
g11a268.c	1	0	1	0	0	0	0	0	0	0	0	0	0	1	1	0	0	0	0	0	1	0	0	0	1	0	0	0	1	0	1	1	1	1	1	1	1	0	0	0	1	0	0	1	0	0	1	0	1
g11a268.b	1	0	0	1	1	0	0	0	1	1	1	0	1	0	0	0	0	1	0	1	0	0	0	1	0	0	0	1	1	1	0	1	1	1	1	1	0	0	0	1	0	0	1	1	0	0	0	1	1
g11a268.a	0	1	1	0	0	1	1	1	0	0	0	1	0	1	1	1	1	0	1	0	1	1	1	0	1	1	1	0	0	0	1	0	0	0	0	0	1	1	1	0	1	1	0	0	1	1	1	0	0
g11a268.d	0	1	0	1	1	1	1	1	1	1	1	1	1	0	0	1	1	1	1	1	0	1	1	1	0	1	1	1	0	1	0	0	0	0	0	0	0	1	1	1	0	1	1	0	1	1	0	1	0
g11A2536.c	1	0	0	0	0	0	1	0	0	0	0	0	1	1	1	0	0	0	0	0	1	0	0	0	1	0	0	0	1	0	1	1	1	1	1	1	1	1	0	0	1	0	0	1	0	0	1	0	1
g11A2536.b	1	0	1	1	0	1	0	0	1	1	0	0	1	0	0	0	0	1	0	1	0	0	0	1	0	0	1	1	1	1	0	1	1	1	0	1	0	0	0	1	0	0	0	1	0	1	0	1	1
g11A2536.a	0	1	0	0	1	0	1	1	0	0	1	1	0	1	1	1	1	0	1	0	1	1	1	0	1	1	0	0	0	0	1	0	0	0	1	0	1	1	1	0	1	1	1	0	1	0	1	0	0
g11A2536.d	0	1	1	1	1	1	0	1	1	1	1	1	0	0	0	1	1	1	1	1	0	1	1	1	0	1	1	1	0	1	0	0	0	0	0	0	0	0	1	1	0	1	1	0	1	1	0	1	0
g11a297.l	1	1	2	2	1	2	1	1	2	2	1	1	2	1	1	1	1	2	1	2	1	1	1	2	1	1	2	2	2	2	1	2	2	2	1	2	1	1	1	2	1	1	1	2	1	2	1	2	2
g11a297.m	1	1	0	0	1	0	1	1	0	0	1	1	0	1	1	1	1	0	1	0	1	1	1	0	1	1	0	0	0	0	1	0	0	0	1	0	1	1	1	0	1	1	1	0	1	0	1	0	0
g11A2535.e	2	0	0	0	2	0	2	1	1	0	1	1	1	2	2	2	1	0	1	0	2	1	2	0	2	0	0	0	1	0	2	0	1	1	2	2	2	2	1	0	2	1	1	0	1	0	2	1	1
g11A2535.f	0	1	1	1	0	1	0	0	0	1	0	0	1	0	0	0	0	1	0	1	0	0	0	1	0	1	1	1	1	1	0	1	1	1	0	0	0	0	0	1	0	0	0	1	0	1	0	0	1
g11A2535.g	0	1	1	1	0	1	0	1	1	1	1	1	0	0	0	0	1	1	1	1	0	1	0	1	0	1	1	1	0	1	0	1	0	0	0	0	0	0	1	1	0	1	1	1	1	1	0	1	0
g11TAs2173.k	2	0	0	1	2	0	2	1	1	0	1	1	1	2	2	2	1	0	0	1	2	1	2	0	2	0	0	1	1	0	2	0	1	1	2	2	2	2	0	0	2	2	1	0	1	0	2	1	1
g11TAs2173.h	0	2	2	1	0	2	0	1	1	2	1	1	1	0	0	0	1	2	2	1	0	1	0	2	0	2	2	1	1	2	0	2	1	1	0	0	0	0	2	2	0	0	1	2	1	2	0	1	1
g11A2412.c	1	0	1	1	0	1	0	0	0	1	0	0	0	0	1	0	1	1	1	1	0	1	0	1	0	1	1	0	0	1	0	0	1	1	1	0	0	1	0	1	1	0	1	0	1	1	0	1	0
g11A2412.b	1	0	0	1	1	1	1	0	1	1	1	1	0	1	0	1	1	1	0	1	1	0	0	0	1	0	1	1	1	0	0	1	1	0	1	0	1	1	1	0	1	1	1	1	1	0	0	1	1
g11A2412.a	0	1	1	0	0	0	0	1	0	0	0	0	1	0	1	0	0	0	1	0	0	1	1	1	0	1	0	0	0	1	1	0	0	1	0	1	0	0	0	1	0	0	0	0	0	1	1	0	0
g11A2412.d	0	1	0	0	1	0	1	1	1	0	1	1	1	1	0	1	0	0	0	0	1	0	1	0	1	0	0	1	1	0	1	1	0	0	0	1	1	0	1	0	0	1	0	1	0	0	1	0	1
g11M379.n	2	1	2	1	1	1	1	1	1	2	1	1	1	1	1	1	2	2	2	1	1	1	1	1	2	1	2	1	2	1	1	1	1	2	2	2	1	2	1	2	2	1	1	1	2	2	1	2	1
g11M379.p	0	1	0	1	1	1	1	1	1	0	1	1	1	1	1	1	0	0	0	1	1	1	1	1	0	1	0	1	0	1	1	1	1	0	0	0	1	0	1	0	0	1	1	1	0	0	1	0	1
g11MnSod.c	1	0	0	1	0	0	1	0	0	1	0	0	0	0	1	0	1	1	1	1	0	1	0	1	1	1	1	0	1	1	0	0	1	1	1	1	0	1	0	1	1	0	1	0	1	1	0	1	0
g11MnSod.b	1	0	0	1	1	1	1	0	1	1	1	1	0	1	0	1	1	1	0	1	1	0	0	0	0	0	1	0	1	0	0	1	1	0	1	0	1	1	1	0	1	1	1	1	1	0	0	1	1
g11MnSod.a	0	1	1	0	0	0	0	1	0	0	0	0	1	0	1	0	0	0	1	0	0	1	1	1	1	1	0	1	0	1	1	0	0	1	0	1	0	0	0	1	0	0	0	0	0	1	1	0	0
g11MnSod.d	0	1	1	0	1	1	0	1	1	0	1	1	1	1	0	1	0	0	0	0	1	0	1	0	0	0	0	1	0	0	1	1	0	0	0	0	1	0	1	0	0	1	0	1	0	0	1	0	1
g12A2484.l	2	1	2	2	1	1	2	2	2	1	1	1	1	1	2	2	2	2	1	1	1	1	2	2	2	1	2	1	1	2	1	1	1	1	1	2	2	1	2	1	2	1	2	2	2	1	1	2	2
g12A2484.m	0	1	0	0	1	1	0	0	0	1	1	1	1	1	0	0	0	0	1	1	1	1	0	0	0	1	0	1	1	0	1	1	1	1	1	0	0	1	0	1	0	1	0	0	0	1	1	0	0
g12a365.k	1	1	2	2	1	2	2	0	2	1	0	1	1	1	2	2	2	0	1	1	0	0	1	1	1	0	2	1	1	1	1	2	0	1	0	2	1	0	1	1	2	1	2	1	2	0	0	1	1
g12a365.h	1	1	0	0	1	0	0	2	0	1	2	1	1	1	0	0	0	2	1	1	2	2	1	1	1	2	0	1	1	1	1	0	2	1	2	0	1	2	1	1	0	1	0	1	0	2	2	1	1
g12TA2158.e	1	1	2	2	1	2	2	0	2	1	0	1	1	1	2	2	2	1	1	1	0	1	1	1	1	0	2	1	1	1	1	2	0	1	0	2	1	1	1	1	2	0	2	1	2	0	0	1	1
g12TA2158.g	1	0	0	0	0	0	0	1	0	0	1	0	0	0	0	0	0	0	0	0	1	1	1	1	1	1	0	1	0	1	0	0	1	0	1	0	0	0	1	0	0	1	0	1	0	1	1	1	1
g12TA2158.f	0	1	0	0	1	0	0	1	0	1	1	1	1	1	0	0	0	1	1	1	1	0	0	0	0	1	0	0	1	0	1	0	1	1	1	0	1	1	0	1	0	1	0	0	0	1	1	0	0
g12T2085.h	1	1	2	1	1	2	2	0	2	1	0	1	1	1	2	2	2	1	1	1	0	1	1	1	2	0	1	2	0	1	1	2	0	1	0	2	1	1	1	1	2	0	2	1	2	0	1	1	2
g12T2085.k	1	1	0	1	1	0	0	2	0	1	2	1	1	1	0	0	0	1	1	1	2	1	1	1	0	2	1	0	2	1	1	0	2	1	2	0	1	1	1	1	0	2	0	1	0	2	1	1	0
g12SSH162.k	1	1	2	0	1	2	2	0	2	2	0	0	0	1	2	2	2	1	1	1	1	1	2	1	1	0	1	1	0	1	1	2	1	0	0	1	1	1	1	0	2	0	2	1	2	0	0	2	1
g12SSH162.h	1	1	0	2	1	0	0	2	0	0	2	2	2	1	0	0	0	1	1	1	1	1	0	1	1	2	1	1	2	1	1	0	1	2	2	1	1	1	1	2	0	2	0	1	0	2	2	0	1
g12TAs2698.h	1	1	2	0	1	2	2	0	2	2	0	0	1	1	2	2	2	1	1	1	1	1	2	1	1	0	1	1	0	1	1	2	1	0	0	1	1	1	1	0	2	0	2	1	2	0	0	2	1
g12TAs2698.k	1	1	0	2	1	0	0	2	0	0	2	2	1	1	0	0	0	1	1	1	1	1	0	1	1	2	1	1	2	1	1	0	1	2	2	1	1	1	1	2	0	2	0	1	0	2	2	0	1
g12A2428.m	1	1	1	1	1	1	0	1	0	1	0	0	1	0	1	0	0	1	0	0	1	1	1	0	1	1	0	0	1	1	1	1	0	1	1	0	0	1	1	0	0	1	0	1	1	1	1	1	0
g12A2428.l	1	1	1	1	1	1	2	1	2	1	2	2	1	2	1	2	2	1	2	2	1	1	1	2	1	1	2	2	1	1	1	1	2	1	1	2	2	1	1	2	2	1	2	1	1	1	1	1	2
g12T2588.n	2	1	2	1	1	2	2	1	2	2	1	1	1	2	2	1	1	2	2	2	1	1	2	1	1	1	1	1	1	2	2	2	1	1	1	2	2	2	2	1	1	1	2	1	2	1	2	2	1
g12T2588.p	0	1	0	1	1	0	0	1	0	0	1	1	1	0	0	1	1	0	0	0	1	1	0	1	1	1	1	1	1	0	0	0	1	1	1	0	0	0	0	1	1	1	0	1	0	1	0	0	1
g12A2405.h	2	1	2	0	0	2	1	1	1	2	0	1	1	1	2	0	0	1	1	1	0	1	2	0	2	1	0	0	0	1	2	2	0	0	0	1	1	2	2	0	0	1	2	1	2	1	1	2	0
g12A2405.k	0	1	0	2	2	0	1	1	1	0	2	1	1	1	0	2	2	1	1	1	2	1	0	2	0	1	2	2	2	1	0	0	2	2	2	1	1	0	0	2	2	1	0	1	0	1	1	0	2
g12A2715.f	1	1	1	0	0	1	0	1	0	1	0	1	1	0	1	0	0	0	0	0	0	1	1	0	1	1	0	0	0	0	1	1	0	0	0	0	0	1	1	0	0	1	1	1	1	1	0	1	0
g12A2715.g	1	0	1	1	0	1	1	0	1	1	0	0	0	1	1	0	0	1	1	1	0	0	1	0	0	0	0	0	0	1	1	1	0	0	0	0	1	1	1	0	0	0	1	0	1	0	1	1	0
g12A2715.e	0	1	0	1	2	0	1	1	1	0	2	1	1	1	0	2	2	1	1	1	2	1	0	2	1	1	2	2	2	1	0	0	2	2	2	2	1	0	0	2	2	1	0	1	0	1	1	0	2
g13a140.e	2	2	1	1	1	1	1	1	0	2	1	0	0	1	2	1	0	1	1	0	0	1	1	1	1	0	1	0	1	1	1	0	1	1	0	0	1	2	1	1	0	1	1	1	0	1	1	1	2
g13a140.f	0	0	1	1	0	1	0	1	1	0	1	1	1	1	0	0	1	1	1	1	1	0	0	1	0	1	0	1	0	1	1	1	1	0	1	1	1	0	0	0	1	1	1	1	1	0	0	0	0
g13a140.g	0	0	0	0	1	0	1	0	1	0	0	1	1	0	0	1	1	0	0	1	1	1	1	0	1	1	1	1	1	0	0	1	0	1	1	1	0	0	1	1	1	0	0	0	1	1	1	1	0
g13SSH216.k	2	2	1	2	1	1	1	1	0	2	1	0	0	1	2	1	0	1	1	0	0	1	1	1	1	0	1	0	1	1	1	0	1	1	0	0	1	2	1	1	0	1	1	1	0	1	1	1	2
g13SSH216.h	0	0	1	0	1	1	1	1	2	0	1	2	2	1	0	1	2	1	1	2	2	1	1	1	1	2	1	2	1	1	1	2	1	1	2	2	1	0	1	1	2	1	1	1	2	1	1	1	0
g13a220.k	2	2	2	2	1	1	1	1	0	2	1	0	0	1	2	1	0	1	1	0	0	1	1	1	1	0	0	1	1	2	1	0	1	1	0	0	0	2	0	1	0	1	1	1	0	1	2	1	2
g13a220.h	0	0	0	0	1	1	1	1	2	0	1	2	2	1	0	1	2	1	1	2	2	1	1	1	1	2	2	1	1	0	1	2	1	1	2	2	2	0	2	1	2	1	1	1	2	1	0	1	0
g13A2739.a	1	1	1	1	1	0	1	0	0	1	0	0	0	0	1	1	1	0	0	1	1	0	1	0	1	0	0	1	1	0	0	0	0	1	0	0	0	1	0	1	0	0	0	0	0	1	1	1	1
g13A2739.c	1	1	1	1	0	1	0	1	0	1	1	0	0	1	1	0	0	1	1	0	0	0	0	1	0	0	0	0	0	1	1	0	1	0	0	0	0	1	0	0	0	1	1	0	0	0	1	0	1
g13A2739.d	0	0	0	0	1	0	1	0	1	0	0	1	1	0	0	1	1	0	0	1	1	1	1	0	1	1	1	1	1	0	0	1	0	1	1	1	1	0	1	1	1	0	0	1	1	1	0	1	0
g13A2739.b	0	0	0	0	0	1	0	1	1	0	1	1	1	1	0	0	0	1	1	0	0	1	0	1	0	1	1	0	0	1	1	1	1	0	1	1	1	0	1	0	1	1	1	1	1	0	0	0	0
g13A2415.f	1	1	1	1	0	0	1	0	0	1	0	0	0	0	1	1	1	0	0	0	1	0	1	0	0	0	0	1	1	0	0	1	0	1	0	0	0	1	0	1	0	0	0	0	0	1	1	1	1
g13A2415.g	1	1	1	1	0	1	0	1	0	1	1	0	0	1	1	0	1	1	1	0	0	0	0	1	0	0	0	0	0	1	1	0	1	0	0	1	0	1	0	0	0	1	0	0	0	0	1	0	1
g13A2415.e	0	0	0	0	2	1	1	1	2	0	1	2	2	1	0	1	0	1	1	2	1	2	1	1	2	2	2	1	1	1	1	1	1	1	2	1	2	0	2	1	2	1	2	2	2	1	0	1	0
g13SSH137.h	1	0	1	1	1	0	2	0	1	0	0	1	1	0	1	2	1	0	0	1	2	1	2	0	2	1	0	2	1	0	2	2	1	2	2	0	1	1	2	1	1	0	1	2	1	2	1	2	2
g13SSH137.k	1	2	1	1	1	2	0	2	1	2	2	1	1	2	1	0	1	2	2	1	0	1	0	2	0	1	2	0	1	2	0	0	1	0	0	2	1	1	0	1	1	2	1	0	1	0	1	0	0
g13SSH028.l	2	2	2	2	1	1	2	2	1	1	1	1	1	1	1	2	1	2	2	2	2	1	2	2	2	1	1	2	1	1	2	2	2	2	1	1	2	2	2	2	2	1	1	2	2	2	1	1	2
g13SSH028.m	0	0	0	0	1	1	0	0	1	1	1	1	1	1	1	0	1	0	0	0	0	1	0	0	0	1	1	0	1	1	0	0	0	0	1	1	0	0	0	0	0	1	1	0	0	0	1	1	0
g13SSH031L1.e	1	1	1	2	1	1	2	1	1	0	0	1	1	0	1	1	0	1	2	1	2	1	2	2	2	1	0	2	1	1	2	2	1	2	0	0	2	1	1	1	1	0	1	1	2	2	0	1	2
g13SSH031L1.g	1	0	1	0	0	0	0	1	0	1	1	0	0	1	0	1	1	1	0	1	0	0	0	0	0	0	1	0	0	0	0	0	1	0	1	1	0	1	1	1	0	1	0	1	0	0	1	0	0
g13SSH031L1.f	0	1	0	0	1	1	0	0	1	1	1	1	1	1	1	0	1	0	0	0	0	1	0	0	0	1	1	0	1	1	0	0	0	0	1	1	0	0	0	0	1	1	1	0	0	0	1	1	0
g13BAC187P09-T7.k	2	0	2	0	1	0	1	2	0	1	1	0	0	1	0	2	1	1	1	2	1	0	1	1	1	0	1	0	0	0	1	1	2	1	1	2	1	1	2	2	0	1	0	1	1	1	1	0	1
g13BAC187P09-T7.h	0	2	0	2	1	2	1	0	2	1	1	2	2	1	2	0	1	1	1	0	1	2	1	1	1	2	1	2	2	2	1	1	0	1	1	0	1	1	0	0	2	1	2	1	1	1	1	2	1
g13a214.k	2	0	2	0	1	0	1	2	0	1	1	0	0	1	0	2	1	1	1	2	1	0	1	1	1	0	1	0	0	0	1	1	2	1	1	2	1	1	2	2	0	1	0	1	1	1	1	0	1
g13a214.h	0	2	0	2	1	2	1	0	2	1	1	2	2	1	2	0	1	1	1	0	1	2	1	1	1	2	1	2	2	2	1	1	0	1	1	0	1	1	0	0	2	1	2	1	1	1	1	2	1
g13A2523.f	1	1	0	1	1	1	0	0	1	1	1	0	1	1	1	0	1	0	0	0	0	1	0	0	0	1	1	1	1	1	0	0	0	0	1	0	0	0	0	0	1	1	1	1	0	0	1	1	0
g13A2523.e	1	0	2	0	1	0	1	2	0	1	1	2	0	1	0	2	1	1	1	2	1	0	1	1	1	0	1	0	0	0	1	1	2	1	1	2	1	1	2	2	0	1	0	1	1	1	1	0	1
g13A2523.g	0	1	0	1	0	1	1	0	1	0	0	0	1	0	1	0	0	1	1	0	1	1	1	1	1	1	0	1	1	1	1	1	0	1	0	0	1	1	0	0	1	0	1	0	1	1	0	1	1
g13EM36-13-14.b	1	1	0	1	1	1	1	0	1	0	1	0	1	1	1	0	1	1	0	0	0	1	0	0	0	1	0	1	1	1	0	0	0	0	1	1	0	0	0	1	1	1	1	1	0	0	1	1	0
g13EM36-13-14.d	1	0	1	0	1	0	0	1	0	1	1	0	0	1	0	1	1	0	0	1	0	0	0	0	0	0	1	0	0	0	0	1	1	0	1	0	0	0	1	1	0	1	0	1	0	0	1	0	0
g13EM36-13-14.c	0	1	0	1	0	1	1	0	1	0	0	1	1	0	1	0	0	1	1	0	1	1	1	1	1	1	0	1	1	1	1	0	0	1	0	1	1	1	0	0	1	0	1	0	1	1	0	1	1
g13EM36-13-14.a	0	0	1	0	0	0	0	1	0	1	0	1	0	0	0	1	0	0	1	1	1	0	1	1	1	0	1	0	0	0	1	1	1	1	0	0	1	1	1	0	0	0	0	0	1	1	0	0	1
g13A2508.e	1	2	0	2	1	2	2	0	2	1	1	2	2	1	2	0	1	1	1	0	1	2	1	1	1	2	0	2	2	2	1	1	0	1	1	0	1	1	0	0	2	1	2	1	1	1	1	2	1
g13A2508.g	1	0	1	0	1	0	0	1	0	1	1	0	0	1	0	1	1	0	0	1	0	0	0	0	0	0	1	0	0	0	0	0	1	0	1	1	0	0	1	1	0	1	0	1	0	0	1	0	0
g13A2508.f	0	0	1	0	0	0	0	1	0	0	0	0	0	0	0	1	0	1	1	1	1	0	1	1	1	0	1	0	0	0	1	1	1	1	0	1	1	1	1	1	0	0	0	0	1	1	0	0	1
g13A2757.a	1	1	0	1	0	1	1	0	1	1	0	0	1	1	1	1	1	0	1	1	1	1	1	0	0	0	0	0	0	0	0	0	1	0	1	1	0	0	1	1	1	1	0	0	1	1	0	1	1
g13A2757.c	1	1	1	0	1	0	0	1	0	1	0	0	0	1	1	1	1	0	0	0	1	1	0	0	1	0	1	0	0	0	0	1	1	0	1	0	1	0	1	1	0	1	0	1	0	1	0	0	0
g13A2757.b	0	0	1	0	1	0	0	1	0	0	1	1	0	0	0	0	0	1	0	0	0	0	0	1	1	1	1	1	1	1	1	1	0	1	0	0	1	1	0	0	0	0	1	1	0	0	1	0	0
g13A2757.d	0	0	0	1	0	1	1	0	1	0	1	1	1	0	0	0	0	1	1	1	0	0	1	1	0	1	0	1	1	1	1	0	0	1	0	1	0	1	0	0	1	0	1	0	1	0	1	1	1
g13TAs2456.a	1	1	1	1	0	1	1	0	1	1	0	0	1	1	1	1	1	0	1	1	1	1	1	0	0	0	0	0	0	0	0	0	1	0	1	1	0	0	1	1	1	1	0	0	1	1	0	1	1
g13TAs2456.c	1	1	0	0	1	0	0	1	0	1	0	1	0	1	1	1	1	0	0	0	1	1	1	0	1	0	1	1	0	0	0	1	1	1	1	0	1	0	0	1	0	1	0	0	0	1	0	0	0
g13TAs2456.d	0	0	1	1	0	1	1	0	1	0	1	0	1	0	0	0	0	1	1	1	0	0	0	1	0	1	0	0	1	1	1	0	0	0	0	1	0	1	1	0	1	0	1	1	1	0	1	1	1
g13TAs2456.b	0	0	0	0	1	0	0	1	0	0	1	1	0	0	0	0	0	1	0	0	0	0	0	1	1	1	1	1	1	1	1	1	0	1	0	0	1	1	0	0	0	0	1	1	0	0	1	0	0
g14SSH010.l	2	2	1	1	2	1	2	1	2	2	2	1	1	2	2	2	1	1	1	1	2	2	1	1	2	1	1	2	1	2	2	2	2	1	1	2	2	2	1	1	1	2	1	1	2	1	2	2	2
g14SSH010.m	0	0	1	1	0	1	0	1	0	0	0	1	1	0	0	0	1	1	1	1	0	0	1	1	0	1	1	0	1	0	0	0	0	1	1	0	0	0	1	1	1	0	1	1	0	1	0	0	0
g14T2648.e	2	2	0	0	1	1	2	0	1	2	1	1	1	2	2	2	1	0	1	1	1	1	0	0	1	0	0	2	0	1	2	2	1	1	0	1	2	2	1	0	1	2	2	1	2	1	2	2	2
g14T2648.g	0	0	1	1	1	0	0	1	1	0	1	0	0	0	0	0	0	1	0	0	1	1	1	1	1	1	1	0	1	1	0	0	1	0	1	1	0	0	0	1	0	0	0	0	0	0	0	0	0
g14T2648.f	0	0	1	1	0	1	0	1	0	0	0	1	1	0	0	0	1	1	1	1	0	0	1	1	0	1	1	0	1	0	0	0	0	1	1	0	0	0	1	1	1	0	0	1	0	1	0	0	0
g14T2101.e	2	2	0	1	1	1	2	0	1	2	1	2	1	2	2	2	1	0	1	1	1	1	0	0	1	0	1	2	0	1	2	2	1	1	0	1	2	2	1	0	1	2	1	2	2	1	2	2	2
g14T2101.g	0	0	1	0	1	0	0	1	1	0	1	0	0	0	0	0	0	1	0	0	1	1	1	1	1	1	0	0	1	1	0	0	1	0	1	1	0	0	0	1	0	0	0	0	0	0	0	0	0
g14T2101.f	0	0	1	1	0	1	0	1	0	0	0	0	1	0	0	0	1	1	1	1	0	0	1	1	0	1	1	0	1	0	0	0	0	1	1	0	0	0	1	1	1	0	1	0	0	1	0	0	0
g14SSH173.f	1	1	0	0	1	0	1	0	1	1	1	1	0	1	0	1	0	0	0	0	1	1	0	0	1	0	0	0	0	1	1	1	0	0	0	1	1	1	0	0	0	1	0	1	1	0	1	1	1
g14SSH173.e	1	1	1	2	0	2	1	1	0	1	0	1	2	1	2	1	2	1	2	2	0	0	1	1	0	1	2	2	1	0	1	1	2	2	1	0	1	1	2	1	2	1	2	1	1	2	1	1	1
g14SSH173.g	0	0	1	0	1	0	0	1	1	0	1	0	0	0	0	0	0	1	0	0	1	1	1	1	1	1	0	0	1	1	0	0	0	0	1	1	0	0	0	1	0	0	0	0	0	0	0	0	0
g14T2611.e	2	1	1	2	2	0	1	1	2	1	1	1	0	0	1	1	0	0	1	1	1	2	1	1	2	2	1	0	1	0	1	1	2	0	1	1	1	1	0	1	1	1	0	1	1	1	2	0	1
g14T2611.g	0	1	0	0	0	1	1	1	0	1	1	1	1	1	1	1	1	1	1	1	1	0	0	0	0	0	1	1	0	1	1	1	0	1	0	0	1	1	1	0	1	1	1	1	1	1	0	1	1
g14T2611.f	0	0	1	0	0	1	0	0	0	0	0	0	1	1	0	0	1	1	0	0	0	0	1	1	0	0	0	1	1	1	0	0	0	1	1	1	0	0	1	1	0	0	1	0	0	0	0	1	0
g14a282.f	1	1	0	1	1	0	1	1	1	1	1	1	0	0	1	1	0	0	1	1	1	1	0	0	1	1	1	0	0	0	1	1	1	0	0	0	1	1	0	0	1	1	0	1	1	1	1	0	0
g14a282.e	1	0	2	1	1	1	0	0	1	0	0	0	1	2	0	0	2	1	0	0	0	1	2	2	1	1	0	1	2	1	0	0	1	1	2	2	1	0	1	2	0	0	1	0	0	0	1	1	1
g14a282.g	0	1	0	0	0	1	1	1	0	1	1	1	1	0	1	1	0	1	1	1	1	0	0	0	0	0	1	1	0	1	1	1	0	1	0	0	0	1	1	0	1	1	1	1	1	1	0	1	1
g14M124.e	2	1	1	2	2	0	1	1	2	1	1	1	0	1	1	1	1	0	1	1	1	2	1	1	2	2	1	0	1	0	1	0	2	0	1	1	2	1	0	1	1	1	0	1	0	1	2	0	0
g14M124.g	0	1	0	0	0	1	1	1	0	1	1	1	1	0	1	1	0	1	1	1	1	0	0	0	0	0	1	1	0	1	1	1	0	1	0	0	0	1	1	0	1	1	1	1	1	1	0	1	1
g14M124.f	0	0	1	0	0	1	0	0	0	0	0	0	1	1	0	0	1	1	0	0	0	0	1	1	0	0	0	1	1	1	0	1	0	1	1	1	0	0	1	1	0	0	1	0	1	0	0	1	1
g14MX412.n	1	2	1	1	1	2	2	2	1	2	2	2	2	1	2	2	1	2	2	2	2	1	1	1	1	1	2	2	1	2	2	2	1	2	1	1	1	2	2	1	2	2	2	2	2	2	1	2	2
g14MX412.p	1	0	1	1	1	0	0	0	1	0	0	0	0	1	0	0	1	0	0	0	0	1	1	1	1	1	0	0	1	0	0	0	1	0	1	1	1	0	0	1	0	0	0	0	0	0	1	0	0
g14BAC103N19rev-SSR2.m	1	1	0	1	1	0	1	1	1	1	1	1	0	1	1	1	0	0	1	1	1	1	0	0	1	1	1	0	0	0	1	0	1	1	1	0	1	1	1	0	1	1	0	1	0	1	1	0	0
g14BAC103N19rev-SSR2.l	1	1	2	1	1	2	1	1	1	1	1	1	2	1	1	1	2	2	1	1	1	1	2	2	1	1	1	2	2	2	1	2	1	1	1	2	1	1	1	2	1	1	2	1	2	1	1	2	2
g14TAs2185.f	1	0	0	0	0	1	0	0	1	0	0	0	1	0	0	0	0	1	0	0	0	0	1	1	0	0	0	1	1	1	0	1	0	0	0	1	0	0	0	1	1	0	1	0	1	0	0	1	1
g14TAs2185.g	1	0	1	1	1	0	0	0	1	1	0	0	0	1	0	0	0	1	1	0	0	1	1	0	1	1	0	0	1	0	0	0	1	0	1	1	1	0	0	1	0	0	1	0	0	0	1	0	0
g14TAs2185.e	0	2	1	1	1	1	2	2	0	1	2	2	1	1	2	2	2	0	1	2	2	1	0	1	1	1	2	1	0	1	2	1	1	2	1	0	1	2	2	0	1	2	0	2	1	2	1	1	1
g14A2435.f	1	0	1	1	0	1	0	1	1	0	0	0	1	0	0	0	0	1	0	0	0	0	1	1	0	0	0	1	1	1	0	1	0	0	0	1	0	0	0	1	1	0	1	0	0	0	0	1	1
g14A2435.e	1	1	1	1	2	0	1	0	1	2	1	2	0	2	1	1	1	1	2	1	1	2	1	0	2	2	1	0	1	0	1	0	2	1	2	1	2	1	1	1	0	1	1	1	2	1	2	0	0
g14A2435.g	0	1	0	0	0	1	1	1	0	0	1	0	1	0	1	1	1	0	0	1	1	0	0	1	0	0	1	1	0	1	1	1	0	1	0	0	0	1	1	0	1	1	0	1	0	1	0	1	1
g14TA2545.e	1	1	1	1	0	2	1	2	1	0	1	0	2	0	1	1	1	1	0	1	1	0	1	2	0	0	1	1	1	2	1	2	1	1	0	1	0	1	1	1	2	1	1	1	0	1	0	2	2
g14TA2545.g	1	0	1	1	1	0	0	0	1	1	0	1	0	1	0	0	0	1	1	0	0	1	1	0	1	1	0	0	1	0	0	0	0	0	1	1	1	0	0	1	0	0	1	0	1	0	1	0	0
g14TA2545.f	0	1	0	0	1	0	1	0	0	1	1	1	0	1	1	1	1	0	1	1	1	1	0	0	1	1	1	1	0	0	1	0	1	1	1	0	1	1	1	0	0	1	0	1	1	1	1	0	0
g14A2423.b	1	0	1	1	0	1	0	1	1	0	0	0	1	0	0	0	0	1	0	0	0	0	1	1	1	0	0	0	0	1	0	1	0	0	0	1	0	0	0	1	0	0	1	1	0	0	0	1	1
g14A2423.d	1	0	1	1	1	0	0	0	1	1	0	1	0	1	0	0	0	1	1	0	0	1	1	0	1	1	0	1	1	0	0	0	0	0	1	1	1	1	1	1	0	0	1	0	1	0	1	1	1
g14A2423.a	0	1	0	0	1	0	1	0	0	1	1	1	0	1	1	1	1	0	1	1	1	1	0	0	0	1	1	1	1	0	1	0	1	1	1	0	1	1	1	0	1	1	0	0	1	1	1	0	0
g14A2423.c	0	1	0	0	0	1	1	1	0	0	1	0	1	0	1	1	1	0	0	1	1	0	0	1	0	0	1	0	0	1	1	1	1	1	0	0	0	0	0	0	1	1	0	1	0	1	0	0	0
g14SSH024.h	1	1	1	1	0	2	1	2	1	0	1	0	2	0	1	1	1	1	0	1	0	0	1	2	1	0	1	0	0	2	1	2	1	1	0	1	0	0	0	1	1	1	1	2	0	1	0	1	1
g14SSH024.k	1	1	1	1	2	0	1	0	1	2	1	2	0	2	1	1	1	1	2	1	2	2	1	0	1	2	1	2	2	0	1	0	1	1	2	1	2	2	2	1	1	1	1	0	2	1	2	1	1
g14M425.h	1	1	2	1	0	1	1	2	1	0	1	0	2	0	2	1	1	1	0	1	0	0	0	2	1	0	1	0	0	2	1	2	1	1	0	1	0	0	0	1	1	1	1	2	0	1	0	1	0
g14M425.k	1	1	0	1	2	1	1	0	1	2	1	2	0	2	0	1	1	1	2	1	2	2	2	0	1	2	1	2	2	0	1	0	1	1	2	1	2	2	2	1	1	1	1	0	2	1	2	1	2
g14A2504.h	1	1	2	1	0	1	1	2	1	0	1	0	2	0	2	1	1	1	0	1	0	0	0	2	1	0	1	0	0	2	1	2	1	1	0	1	0	0	0	1	1	1	1	2	0	1	0	1	0
g14A2504.k	1	1	0	1	2	1	1	0	1	2	1	2	0	2	0	1	1	1	2	1	2	2	2	0	1	2	1	2	2	0	1	0	1	1	2	1	2	2	2	1	1	1	1	0	2	1	2	1	2
g14TA2452.f	1	0	1	1	0	0	1	1	1	1	1	1	1	0	0	0	0	1	1	0	0	0	0	1	1	0	0	0	1	1	1	1	0	0	0	0	0	0	0	0	0	0	1	1	0	0	0	0	0
g14TA2452.g	1	1	1	0	0	1	1	1	0	0	1	0	1	0	1	1	1	0	0	1	1	0	0	1	0	0	1	0	0	1	1	1	1	1	0	0	0	0	0	0	1	1	0	1	0	0	0	0	0
g14TA2452.e	0	1	0	1	2	1	0	0	1	1	0	1	0	2	1	1	1	1	1	1	1	2	2	0	1	2	1	2	1	0	0	0	1	1	2	2	2	2	2	2	1	1	1	0	2	2	2	2	2
g14a123.m	1	0	0	1	1	0	1	1	1	1	1	1	1	0	0	0	0	1	1	1	0	0	0	1	1	0	0	0	1	1	1	1	0	0	1	0	0	0	0	0	0	0	1	1	0	0	0	0	0
g14a123.l	1	2	2	1	1	2	1	1	1	1	1	1	1	2	2	2	2	1	1	1	2	2	2	1	1	2	2	2	1	1	1	1	2	2	1	2	2	2	2	2	2	2	1	1	2	2	2	2	2
g15A2528.l	2	2	2	1	1	1	1	2	2	2	2	2	2	1	1	2	2	1	2	2	2	2	2	2	2	1	2	1	1	1	2	2	1	1	1	1	1	1	1	1	2	1	2	1	2	1	1	2	2
g15A2528.m	0	0	0	1	1	1	1	0	0	0	0	0	0	1	1	0	0	1	0	0	0	0	0	0	0	1	0	1	1	1	0	0	1	1	1	1	1	1	1	1	0	1	0	1	0	1	1	0	0
g15SSH064.n	2	2	1	2	1	1	1	1	1	1	1	1	1	1	1	1	1	1	2	2	1	2	1	1	1	2	2	1	2	1	1	2	2	2	2	1	2	1	2	1	2	2	2	1	1	1	2	1	2
g15SSH064.p	0	0	1	0	1	1	1	1	1	1	1	1	1	1	1	1	1	1	0	0	1	0	1	1	1	0	0	1	0	1	1	0	0	0	0	1	0	1	0	1	0	0	0	1	1	1	0	1	0
g15A2683.n	2	2	1	2	1	1	1	1	1	1	1	1	1	1	1	1	1	1	2	2	1	2	1	1	1	2	2	1	2	1	1	2	2	2	2	1	2	1	2	1	2	2	2	1	1	1	2	1	2
g15A2683.p	0	0	1	0	1	1	1	1	1	1	1	1	1	1	1	1	1	1	0	0	1	0	1	1	1	0	0	1	0	1	1	0	0	0	0	1	0	1	0	1	0	0	0	1	1	1	0	1	0
g15a95.n	2	2	1	2	1	1	1	1	1	1	1	1	1	1	2	1	1	1	2	2	1	2	1	1	1	2	2	1	2	1	1	2	2	2	2	1	2	1	2	1	2	2	2	1	1	1	2	1	2
g15a95.p	0	0	1	0	1	1	1	1	1	1	1	1	1	1	0	1	1	1	0	0	1	0	1	1	1	0	0	1	0	1	1	0	0	0	0	1	0	1	0	1	0	0	0	1	1	1	0	1	0
g15A2492.n	2	2	1	2	1	1	1	1	1	1	1	1	1	1	2	1	1	1	2	2	1	2	1	1	1	2	2	1	2	1	1	2	2	2	2	1	2	1	2	1	2	2	2	1	1	1	2	1	2
g15A2492.p	0	0	1	0	1	1	1	1	1	1	1	1	1	1	0	1	1	1	0	0	1	0	1	1	1	0	0	1	0	1	1	0	0	0	0	1	0	1	0	1	0	0	0	1	1	1	0	1	0
g15A2685-Mère.l	1	1	2	2	2	2	2	1	2	1	1	1	2	1	2	1	1	2	1	1	1	1	1	1	2	2	1	1	2	2	1	1	2	2	2	2	2	2	1	2	1	2	2	2	1	2	2	1	2
g15A2685-Mère.m	1	1	0	0	0	0	0	1	0	1	1	1	0	1	0	1	1	0	1	1	1	1	1	1	0	0	1	1	0	0	1	1	0	0	0	0	0	0	1	0	1	0	0	0	1	0	0	1	0
g15SSH093.g	1	0	1	1	1	1	0	0	1	0	1	1	0	0	0	1	1	0	1	0	0	1	0	1	1	1	1	1	0	0	0	1	1	1	1	0	1	1	1	0	1	0	1	0	0	0	1	1	0
g15SSH093.e	1	2	0	0	1	0	1	2	0	2	0	1	1	2	1	1	0	1	1	2	2	1	2	1	1	0	1	1	1	1	2	1	0	0	0	2	0	0	1	1	1	1	0	1	2	1	1	1	1
g15SSH093.f	0	0	1	1	0	1	1	0	1	0	1	0	1	0	1	0	1	1	0	0	0	0	0	0	0	1	0	0	1	1	0	0	1	1	1	0	1	1	0	1	0	1	1	1	0	1	0	0	1
g15A2685-Père.p	1	0	0	1	1	1	0	0	1	0	1	1	0	0	0	0	1	0	1	0	0	1	0	1	1	1	1	1	0	0	0	1	1	1	1	0	1	1	1	0	1	0	1	0	0	0	1	1	0
g15A2685-Père.n	1	2	2	1	1	1	2	2	1	2	1	1	2	2	2	2	1	2	1	2	2	1	2	1	1	1	1	1	2	2	2	1	1	1	1	2	1	1	1	2	1	2	1	2	2	2	1	1	2
g15TAs2709.g	1	0	0	1	1	1	0	0	1	0	1	1	0	0	1	1	1	0	1	0	0	1	0	1	1	1	1	1	0	0	0	1	1	0	1	0	1	1	1	0	1	0	0	0	0	0	1	1	0
g15TAs2709.f	1	1	0	0	1	0	0	0	1	1	0	1	0	1	0	1	0	1	1	1	0	1	1	1	1	0	0	0	0	1	1	1	0	0	0	0	1	0	1	0	0	0	0	1	0	0	1	1	0
g15TAs2709.e	0	1	2	1	0	1	2	2	0	1	1	0	2	1	1	0	1	1	0	1	2	0	1	0	0	1	1	1	2	1	1	0	1	2	1	2	0	1	0	2	1	2	2	1	2	2	0	0	2
g15a299.l	2	2	1	1	2	1	1	1	2	2	1	2	1	2	1	2	1	2	2	2	1	2	2	2	1	1	1	1	1	2	2	2	1	1	1	1	2	1	2	1	1	1	1	2	1	1	2	2	1
g15a299.m	0	0	1	1	0	1	1	1	0	0	1	0	1	0	1	0	1	0	0	0	1	0	0	0	1	1	1	1	1	0	0	0	1	1	1	1	0	1	0	1	1	1	1	0	1	1	0	0	1
g15TAs2706.h	1	0	2	2	1	2	1	1	0	0	2	0	1	0	2	1	2	0	1	0	1	1	0	1	1	2	2	2	1	0	0	1	2	1	2	1	1	2	1	1	2	1	1	0	1	1	1	2	1
g15TAs2706.k	1	2	0	0	1	0	1	1	2	2	0	2	1	2	0	1	0	2	1	2	1	1	2	1	1	0	0	0	1	2	2	1	0	1	0	1	1	0	1	1	0	1	1	2	1	1	1	0	1
g15a480.p	1	0	1	1	1	1	0	0	0	0	1	0	0	0	1	1	1	0	1	1	0	1	0	1	1	1	1	1	0	0	0	1	1	0	1	0	1	1	1	0	1	0	0	0	0	0	1	1	1
g15a480.n	1	2	1	1	1	1	2	2	2	2	1	2	2	2	1	1	1	2	1	1	2	1	2	1	1	1	1	1	2	2	2	1	1	2	1	2	1	1	1	2	1	2	2	2	2	2	1	1	1
g15A2483.l	1	2	2	2	1	2	2	2	1	1	2	1	2	2	2	1	2	1	1	1	2	1	1	1	2	2	2	2	1	1	1	1	2	2	2	2	1	2	1	2	2	2	2	1	2	2	2	2	2
g15A2483.m	1	0	0	0	1	0	0	0	1	1	0	1	0	0	0	1	0	1	1	1	0	1	1	1	0	0	0	0	1	1	1	1	0	0	0	0	1	0	1	0	0	0	0	1	0	0	0	0	0
g15TA2163.l	2	1	1	1	2	1	1	1	2	2	1	2	1	1	1	2	1	2	2	2	1	2	2	2	1	1	1	1	2	2	2	2	1	1	1	1	2	1	2	1	1	1	1	2	1	1	1	1	1
g15TA2163.m	0	1	1	1	0	1	1	1	0	0	1	0	1	1	1	0	1	0	0	0	1	0	0	0	1	1	1	1	0	0	0	0	1	1	1	1	0	1	0	1	1	1	1	0	1	1	1	1	1
g15a248.l	1	1	2	2	1	2	2	2	1	2	2	1	2	1	1	1	2	2	1	1	2	1	1	2	2	2	2	2	1	1	2	2	2	2	1	2	1	2	2	2	2	2	2	1	2	2	2	2	2
g15a248.m	1	1	0	0	1	0	0	0	1	0	0	1	0	1	1	1	0	0	1	1	0	1	1	0	0	0	0	0	1	1	0	0	0	0	1	0	1	0	0	0	0	0	0	1	0	0	0	0	0
g15SSH069.l	2	2	1	1	2	1	1	1	2	1	1	2	1	2	1	2	1	2	2	2	1	2	2	1	1	1	1	1	2	2	1	1	1	1	2	1	2	1	1	1	1	1	1	2	1	1	1	1	1
g15SSH069.m	0	0	1	1	0	1	1	1	0	1	1	0	1	0	1	0	1	0	0	0	1	0	0	1	1	1	1	1	0	0	1	1	1	1	0	1	0	1	1	1	1	1	1	0	1	1	1	1	1
g11a183.L1.l	2	2	1	1	2	1	1	1	2	1	1	2	1	2	2	2	1	1	2	2	1	2	2	2	1	1	1	1	2	2	1	1	1	1	2	1	2	1	1	1	1	1	1	2	1	1	1	1	1
g11a183.L1.m	0	0	1	1	0	1	1	1	0	1	1	0	1	0	0	0	1	1	0	0	1	0	0	0	1	1	1	1	0	0	1	1	1	1	0	1	0	1	1	1	1	1	1	0	1	1	1	1	1
g15a289.l	1	1	2	2	1	2	2	2	1	2	2	1	1	1	1	1	2	2	2	1	2	1	1	2	2	2	2	2	1	1	2	2	2	2	1	1	1	2	2	2	1	2	2	1	1	2	2	2	2
g15a289.m	1	1	0	0	1	0	0	0	1	0	0	1	1	1	1	1	0	0	0	1	0	1	1	0	0	0	0	0	1	1	0	0	0	0	1	1	1	0	0	0	1	0	0	1	1	0	0	0	0
g15T2086.l	1	1	2	2	2	2	2	2	1	2	2	1	1	1	1	1	2	2	2	1	2	2	1	2	2	2	1	2	1	1	2	2	2	2	1	1	1	2	2	2	1	2	2	1	1	2	2	2	2
g15T2086.m	1	1	0	0	0	0	0	0	1	0	0	1	1	1	1	1	0	0	0	1	0	0	1	0	0	0	1	0	1	1	0	0	0	0	1	1	1	0	0	0	1	0	0	1	1	0	0	0	0
g15BAC116O13-T7.l	2	2	1	2	2	1	1	1	2	1	1	2	2	2	2	2	1	1	1	2	2	1	2	1	1	1	2	1	2	2	1	1	1	1	2	2	1	1	1	1	2	1	1	2	2	1	1	1	1
g15BAC116O13-T7.m	0	0	1	0	0	1	1	1	0	1	1	0	0	0	0	0	1	1	1	0	0	1	0	1	1	1	0	1	0	0	1	1	1	1	0	0	1	1	1	1	0	1	1	0	0	1	1	1	1
g15SSH103.g	1	0	1	1	1	1	0	0	0	1	1	0	0	0	1	0	1	0	1	1	0	1	0	1	1	1	0	1	0	0	0	0	1	0	1	1	1	1	0	0	0	1	0	0	0	0	1	0	0
g15SSH103.e	1	2	0	0	1	0	1	1	2	0	0	2	2	2	1	2	0	1	0	1	2	0	2	0	0	0	2	0	2	2	1	1	0	2	1	1	0	0	1	1	2	0	1	2	2	1	0	1	1
g15SSH103.f	0	0	1	1	0	1	1	1	0	1	1	0	0	0	0	0	1	1	1	0	0	1	0	1	1	1	0	1	0	0	1	1	1	0	0	0	1	1	1	1	0	1	1	0	0	1	1	1	1
g15BAC152P05rev-SSR1.l	1	1	2	2	1	2	2	2	1	2	2	2	1	1	1	1	2	2	2	1	1	2	1	2	2	2	1	2	1	1	2	2	2	1	1	1	2	2	2	2	1	2	2	1	1	2	2	2	2
g15BAC152P05rev-SSR1.m	1	1	0	0	1	0	0	0	1	0	0	0	1	1	1	1	0	0	0	1	1	0	1	0	0	0	1	0	1	1	0	0	0	1	1	1	0	0	0	0	1	0	0	1	1	0	0	0	0
g15M574.c	1	0	1	0	1	1	0	1	0	1	1	0	1	0	1	0	1	0	1	1	0	1	0	1	0	1	0	1	0	0	0	0	1	0	1	1	1	1	0	0	0	1	0	0	0	0	1	0	0
g15M574.a	1	1	0	0	1	0	0	0	1	0	0	0	1	0	1	1	0	0	0	1	1	0	1	0	0	0	1	0	1	1	0	0	0	1	1	1	0	0	0	0	1	0	0	1	1	0	0	0	0
g15M574.d	0	1	0	1	0	0	1	0	1	0	0	1	0	1	0	1	0	1	0	0	1	0	1	0	1	0	1	0	1	1	1	1	0	1	0	0	0	0	1	1	1	0	1	1	1	1	0	1	1
g15M574.b	0	0	1	1	0	1	1	1	0	1	1	1	0	1	0	0	1	1	1	0	0	1	0	1	1	1	0	1	0	0	1	1	1	0	0	0	1	1	1	1	0	1	1	0	0	1	1	1	1
g15BAC152P05rev-SSR2.l	2	1	2	2	1	2	2	2	1	2	2	2	2	1	1	1	2	2	2	1	1	2	1	2	2	2	1	2	1	1	2	2	2	1	1	1	2	2	2	2	1	2	2	1	1	2	2	2	2
g15BAC152P05rev-SSR2.m	0	1	0	0	1	0	0	0	1	0	0	0	0	1	1	1	0	0	0	1	1	0	1	0	0	0	1	0	1	1	0	0	0	1	1	1	0	0	0	0	1	0	0	1	1	0	0	0	0
g15T2099.L1.h	2	1	2	1	2	0	0	1	1	1	1	0	2	0	2	1	1	0	1	2	2	1	1	1	0	1	1	1	1	1	0	1	1	1	2	2	1	1	0	1	1	1	0	0	2	0	1	0	0
g15T2099.L1.k	0	1	0	1	0	2	2	1	1	1	1	2	0	2	0	1	1	2	1	0	0	1	1	1	2	1	1	1	1	1	2	1	1	1	0	0	1	1	2	1	1	1	2	2	0	2	1	2	2
g16a131.g	1	1	0	1	1	0	1	0	1	0	0	1	1	1	1	0	0	1	0	1	1	1	1	1	1	0	0	0	1	0	1	0	1	0	1	1	1	0	0	0	1	1	0	1	1	1	1	0	1
g16a131.f	1	1	0	0	0	0	1	1	1	1	0	1	1	1	0	0	1	0	0	1	0	1	0	1	0	1	0	1	1	1	1	0	1	0	0	0	1	1	0	0	0	0	1	1	1	1	0	1	1
g16a131.e	0	0	2	1	1	2	0	1	0	1	2	0	0	0	1	2	1	1	2	0	1	0	1	0	1	1	2	1	0	1	0	2	0	2	1	1	0	1	2	2	1	1	1	0	0	0	1	1	0
g16TAs2225.h	2	2	0	1	1	0	2	1	2	1	0	2	2	2	1	0	1	1	0	2	1	2	1	2	1	1	0	1	1	1	1	0	2	0	2	0	2	1	0	0	1	1	1	2	2	2	1	1	2
g16TAs2225.k	0	0	2	1	1	2	0	1	0	1	2	0	0	0	1	2	1	1	2	0	1	0	1	0	1	1	2	1	1	1	1	2	0	2	0	2	0	1	2	2	1	1	1	0	0	0	1	1	0
g16a58.g	1	1	0	1	0	0	1	0	1	0	0	1	1	1	1	0	0	1	0	1	1	0	1	1	0	0	1	0	0	0	0	1	1	0	1	0	1	1	0	0	0	1	0	1	0	1	1	0	1
g16a58.f	1	1	0	1	0	1	1	1	1	1	0	1	1	1	0	0	1	0	0	1	0	1	0	1	0	1	0	1	0	1	1	0	1	0	1	0	1	1	0	0	0	0	1	1	1	1	0	1	1
g16a58.e	0	0	2	0	2	1	0	1	0	1	2	0	0	0	1	2	1	1	2	0	1	1	1	0	2	1	1	1	2	1	1	1	0	2	0	2	0	0	2	2	2	1	1	0	1	0	1	1	0
g16t97.g	1	1	0	1	0	0	1	0	1	0	0	1	1	1	1	0	0	1	0	1	1	0	1	1	0	0	1	0	0	0	0	1	1	0	1	0	1	1	0	0	1	1	0	1	0	1	1	0	1
g16t97.f	1	1	0	1	0	1	1	1	1	1	0	1	1	1	0	1	1	0	0	1	0	1	1	1	0	1	0	1	0	1	1	0	1	0	1	0	1	1	0	0	0	0	1	1	1	1	0	1	1
g16t97.e	0	0	2	0	2	1	0	1	0	1	2	0	0	0	1	1	1	1	2	0	1	1	0	0	2	1	1	1	2	1	1	1	0	2	0	2	0	0	2	2	1	1	1	0	1	0	1	1	0
g16A2699.p	1	1	0	0	1	1	1	1	0	1	1	1	0	0	1	1	1	1	1	0	0	1	1	0	1	1	0	1	1	1	1	0	0	0	0	1	0	0	1	1	1	1	0	0	1	0	1	1	0
g16A2699.n	1	1	2	2	1	1	1	1	2	1	1	1	2	2	1	1	1	1	1	2	2	1	1	2	1	1	2	1	1	1	1	2	2	2	2	1	2	2	1	1	1	1	2	2	1	2	1	1	2
g16TAs2213.l	1	1	2	1	2	1	1	1	1	1	2	2	1	1	1	1	1	1	1	1	2	1	1	2	1	1	1	1	2	1	2	2	2	1	1	1	2	1	2	1	1	2	1	2	1	2	2	2	1
g16TAs2213.m	1	1	0	1	0	1	1	1	1	1	0	0	1	1	1	1	1	1	1	1	0	1	1	0	1	1	1	1	0	1	0	0	0	1	1	1	0	1	0	1	1	0	1	0	1	0	0	0	1
g16T2093.g	1	1	0	0	1	1	1	1	0	1	1	1	0	0	1	1	1	1	1	0	1	1	1	0	1	1	0	0	1	0	1	0	0	0	1	1	1	0	1	1	1	0	0	0	1	0	1	0	0
g16T2093.e	1	1	1	2	0	1	1	1	2	1	0	0	2	2	1	0	1	1	1	2	0	1	1	1	1	1	2	2	0	2	0	1	1	2	1	1	0	2	0	1	1	2	1	2	1	1	0	1	2
g16T2093.f	0	0	1	0	1	0	0	0	0	0	1	1	0	0	0	1	0	0	0	0	1	0	0	1	0	0	0	0	1	0	1	1	1	0	0	0	1	0	1	0	0	0	1	0	0	1	1	1	0
g16A2396.e	1	1	1	0	2	0	1	2	0	1	2	2	0	1	1	2	1	1	1	0	2	1	1	1	1	1	0	0	2	0	2	2	1	0	1	1	2	0	2	1	2	0	1	0	1	1	2	1	0
g16A2396.f	1	1	0	1	0	1	1	0	1	1	0	0	1	0	1	0	1	1	1	1	0	1	1	0	1	1	1	1	0	1	0	0	0	1	1	1	0	1	0	1	0	1	0	1	1	0	0	0	1
g16A2396.g	0	0	1	1	0	1	0	0	1	0	0	0	1	1	0	0	0	0	0	1	0	0	0	1	0	0	1	1	0	1	0	0	1	1	0	0	0	1	0	0	0	1	1	1	0	1	0	1	1
g16SSH124.h	2	0	0	0	1	1	0	1	1	0	1	1	0	1	1	1	0	2	2	1	1	2	2	2	2	1	1	2	2	2	0	2	0	0	2	2	1	1	1	2	0	0	1	1	1	0	2	0	0
g16SSH124.k	0	2	2	2	1	1	2	1	1	2	1	1	2	1	1	1	2	0	0	1	1	0	0	0	0	1	1	0	0	0	2	0	2	2	0	0	1	1	1	0	2	2	1	1	1	2	0	2	2
g16SSH036.e	1	1	1	1	2	0	1	2	0	1	2	2	1	2	2	2	1	1	2	2	2	1	1	1	1	2	1	1	1	1	1	2	1	1	1	1	2	2	2	1	1	1	0	0	2	1	1	1	1
g16SSH036.f	1	0	0	0	0	1	0	0	1	0	0	0	0	0	0	0	0	1	0	0	0	1	1	1	1	0	1	1	1	1	0	0	0	0	1	1	0	0	0	1	0	0	1	1	0	0	1	0	0
g16SSH036.g	0	1	1	1	0	1	1	0	1	1	0	0	1	0	0	0	1	0	0	0	0	0	0	0	0	0	0	0	0	0	1	0	1	1	0	0	0	0	0	0	1	1	1	1	0	1	0	1	1
g16a169.e	1	1	1	1	2	0	1	2	0	1	2	2	1	2	2	2	1	1	2	2	2	1	1	1	1	2	1	1	1	1	1	2	0	1	1	1	2	1	2	1	1	1	0	0	2	1	1	1	1
g16a169.f	1	0	0	0	0	1	0	0	1	0	0	0	0	0	0	0	0	1	0	0	0	1	1	1	1	0	1	1	1	1	0	0	1	0	1	1	0	1	0	1	0	0	1	1	0	0	1	0	0
g16a169.g	0	1	1	1	0	1	1	0	1	1	0	0	1	0	0	0	1	0	0	0	0	0	0	0	0	0	0	0	0	0	1	0	1	1	0	0	0	0	0	0	1	1	1	1	0	1	0	1	1
g16A2389.l	1	2	2	2	2	1	2	2	1	2	2	2	2	2	2	2	2	1	2	2	2	1	1	1	1	2	1	1	1	1	2	2	1	2	1	1	2	2	2	1	1	2	1	1	2	2	1	2	2
g16A2389.m	1	0	0	0	0	1	0	0	1	0	0	0	0	0	0	0	0	1	0	0	0	1	1	1	1	0	1	1	1	1	0	0	1	0	1	1	0	0	0	1	1	0	1	1	0	0	1	0	0
g16M421.k	1	1	1	1	2	1	1	2	1	1	2	2	1	2	2	2	1	1	2	2	2	1	1	1	1	2	1	1	1	1	1	2	0	1	1	1	2	2	2	1	1	1	0	0	2	1	1	1	1
g16M421.h	1	1	1	1	0	1	1	0	1	1	0	0	1	0	0	0	1	1	0	0	0	1	1	1	1	0	1	1	1	1	1	0	2	1	1	1	0	0	0	1	1	1	2	2	0	1	1	1	1
g16SSH027L1.l	1	2	1	2	2	1	2	1	2	1	1	2	2	2	2	1	1	2	1	2	2	2	2	1	2	1	1	1	2	1	2	1	2	1	2	2	2	1	1	1	2	2	1	2	2	2	1	2	2
g16SSH027L1.m	1	0	1	0	0	1	0	1	0	1	1	0	0	0	0	1	1	0	1	0	0	0	0	1	0	1	1	1	0	1	0	1	0	1	0	0	0	1	1	1	0	0	1	0	0	0	1	0	0
g16SSH027L2.l	2	1	2	1	2	2	2	1	2	2	1	2	2	2	1	1	1	2	1	1	2	1	2	1	1	1	1	1	1	2	2	1	2	2	1	1	2	1	2	1	2	1	2	2	2	1	1	2	1
g16SSH027L2.m	0	1	0	1	0	0	0	1	0	0	1	0	0	0	1	1	1	0	1	1	0	1	0	1	1	1	1	1	1	0	0	1	0	0	1	1	0	1	0	1	0	1	0	0	0	1	1	0	1
g17TAs2188.p	1	1	0	0	1	0	0	0	0	0	0	0	0	1	1	1	1	1	1	0	1	0	1	1	0	1	0	1	1	1	0	1	1	1	0	1	1	1	1	1	0	0	0	0	1	1	0	1	1
g17TAs2188.n	1	1	2	2	1	2	2	2	2	2	2	2	2	1	1	1	1	1	1	2	1	2	1	1	2	1	2	1	1	1	2	1	1	1	2	1	1	1	1	1	2	2	2	2	1	1	2	1	1
g17A2505.g	1	1	1	0	1	0	0	0	0	0	0	0	0	1	1	1	1	1	1	0	0	0	1	0	0	1	0	1	0	1	0	1	1	1	0	1	1	1	1	1	0	0	0	0	1	1	0	1	1
g17A2505.e	1	1	1	1	1	2	1	1	1	1	1	1	2	1	0	1	1	0	1	1	2	1	1	1	1	1	2	1	2	1	1	1	1	1	2	0	0	1	1	1	2	2	1	1	1	0	1	0	0
g17A2505.f	0	0	0	1	0	0	1	1	1	1	1	1	0	0	1	0	0	1	0	1	0	1	0	1	1	0	0	0	0	0	1	0	0	0	0	1	1	0	0	0	0	0	1	1	0	1	1	1	1
g17a78.l	1	2	1	1	2	2	1	1	1	1	2	2	2	2	1	2	2	1	2	1	2	1	2	1	1	1	2	2	2	1	1	1	2	2	2	1	2	2	2	2	2	2	1	1	1	1	1	1	1
g17a78.m	1	0	1	1	0	0	1	1	1	1	0	0	0	0	1	0	0	1	0	1	0	1	0	1	1	1	0	0	0	1	1	1	0	0	0	1	0	0	0	0	0	0	1	1	1	1	1	1	1
g17SSH166.k	1	1	1	0	2	1	1	1	0	0	1	1	1	2	1	1	2	0	1	1	1	0	2	0	0	1	1	2	1	2	1	1	2	2	1	1	2	2	2	2	1	1	0	0	1	1	0	1	1
g17SSH166.h	1	1	1	2	0	1	1	1	2	2	1	1	1	0	1	1	0	2	1	1	1	2	0	2	2	1	1	0	1	0	1	1	0	0	1	1	0	0	0	0	1	1	2	2	1	1	2	1	1
g17a53.d	1	0	1	0	1	0	1	1	0	1	0	0	0	1	1	0	1	0	0	1	0	0	1	0	0	1	0	1	0	1	1	1	1	1	1	1	1	1	1	1	0	0	0	0	1	1	0	1	1
g17a53.a	1	0	1	1	0	0	1	1	1	1	0	0	0	0	1	0	0	1	0	1	0	1	0	1	1	1	0	0	0	1	1	1	0	0	0	1	0	0	0	0	0	0	1	1	1	1	1	1	1
g17a53.c	0	1	0	1	0	1	0	0	1	0	1	1	1	0	0	1	0	1	1	0	1	1	0	1	1	0	1	0	1	0	0	0	0	0	0	0	0	0	0	0	1	1	1	1	0	0	1	0	0
g17a53.b	0	1	0	0	1	1	0	0	0	0	1	1	1	1	0	1	1	0	1	0	1	0	1	0	0	0	1	1	1	0	0	0	1	1	1	0	1	1	1	1	1	1	0	0	0	0	0	0	0
g17SSH082.c	1	0	1	0	1	0	1	1	0	1	0	0	0	1	1	0	1	1	0	1	0	0	1	0	0	1	0	1	0	1	1	1	1	1	1	1	1	1	1	1	0	0	0	0	1	1	0	1	1
g17SSH082.b	1	0	1	1	0	0	1	1	1	1	0	0	0	0	1	0	0	1	0	1	0	1	0	1	1	1	0	0	0	1	1	1	0	0	0	1	0	0	0	0	0	0	1	1	1	1	1	1	1
g17SSH082.d	0	1	0	1	0	1	0	0	1	0	1	1	1	0	0	1	0	0	1	0	1	1	0	1	1	0	1	0	1	0	0	0	0	0	0	0	0	0	0	0	1	1	1	1	0	0	1	0	0
g17SSH082.a	0	1	0	0	1	1	0	0	0	0	1	1	1	1	0	1	1	0	1	0	1	0	1	0	0	0	1	1	1	0	0	0	1	1	1	0	1	1	1	1	1	1	0	0	0	0	0	0	0
g17SSH092.l	2	1	2	2	1	2	2	1	2	2	1	1	1	1	2	2	1	2	1	2	1	2	1	2	1	2	1	2	1	2	2	2	1	2	1	2	1	2	1	1	1	1	2	2	2	2	2	2	2
g17SSH092.m	0	1	0	0	1	0	0	1	0	0	1	1	1	1	0	0	1	0	1	0	1	0	1	0	1	0	1	0	1	0	0	0	1	0	1	0	1	0	1	1	1	1	0	0	0	0	0	0	0
g17t140.l	1	2	1	1	2	1	1	2	1	1	2	2	2	2	1	1	2	1	2	2	2	1	2	1	1	1	2	1	2	1	1	1	2	1	2	1	2	1	2	2	2	2	1	1	1	1	1	1	1
g17t140.m	1	0	1	1	0	1	1	0	1	1	0	0	0	0	1	1	0	1	0	0	0	1	0	1	1	1	0	1	0	1	1	1	0	1	0	1	0	1	0	0	0	0	1	1	1	1	1	1	1
g17T2447.l	2	1	2	2	1	2	2	1	2	2	1	1	1	1	2	2	1	2	1	1	1	1	1	2	2	2	1	2	1	2	2	2	1	2	1	2	1	2	1	1	2	1	2	2	2	2	2	2	2
g17T2447.m	0	1	0	0	1	0	0	1	0	0	1	1	1	1	0	0	1	0	1	1	1	1	1	0	0	0	1	0	1	0	0	0	1	0	1	0	1	0	1	1	0	1	0	0	0	0	0	0	0
g17TAs2724.g	1	1	1	0	1	1	1	1	0	1	1	1	0	0	1	0	1	1	0	1	0	1	1	0	1	0	1	1	0	1	1	1	0	1	1	0	1	1	1	0	0	0	0	1	1	0	0	0	1
g17TAs2724.e	1	1	1	2	0	1	1	0	2	1	0	0	2	1	0	2	0	0	1	1	2	0	0	2	1	2	0	1	1	0	0	0	2	1	0	2	0	1	1	2	1	1	1	1	1	2	1	1	1
g17TAs2724.f	0	0	0	0	1	0	0	1	0	0	1	1	0	1	1	0	1	1	1	0	0	1	1	0	0	0	1	0	1	1	1	1	0	0	1	0	1	0	0	0	1	1	1	0	0	0	1	1	0
g17A2420.l	1	1	1	1	2	1	1	2	1	1	2	2	1	2	2	1	2	2	1	1	1	2	2	1	1	1	2	1	2	2	2	2	1	1	2	1	2	1	1	1	2	2	2	1	2	1	2	2	1
g17A2420.m	1	1	1	1	0	1	1	0	1	1	0	0	1	0	0	1	0	0	1	1	1	0	0	1	1	1	0	1	0	0	0	0	1	1	0	1	0	1	1	1	0	0	0	1	0	1	0	0	1
g17T2650.l	1	1	1	1	2	1	1	2	1	1	2	2	1	2	2	1	2	2	1	1	1	2	2	1	1	1	2	1	2	2	2	2	1	1	2	1	2	1	1	1	2	2	2	1	2	1	2	2	1
g17T2650.m	1	1	1	1	0	1	1	0	1	1	0	0	1	0	0	1	0	0	1	1	1	0	0	1	1	1	0	1	0	0	0	0	1	1	0	1	0	1	1	1	0	0	0	1	0	1	0	0	1
g17a148.l	1	1	1	1	2	1	1	2	1	1	2	2	1	2	2	1	2	2	1	1	1	2	2	1	1	1	2	1	2	2	2	2	1	1	2	1	2	1	1	1	2	2	2	1	2	1	2	2	1
g17a148.m	1	1	1	1	0	1	1	0	1	1	0	0	1	0	0	1	0	0	1	1	1	0	0	1	1	1	0	1	0	0	0	0	1	1	0	1	0	1	1	1	0	0	0	1	0	1	0	0	1
g17A2387.l	1	1	1	1	2	1	1	2	1	1	2	2	1	2	2	1	2	2	1	1	1	2	2	1	2	1	1	2	2	2	1	2	1	1	2	1	2	1	1	1	1	2	2	1	2	1	2	2	1
g17A2387.m	1	1	1	1	0	1	1	0	1	1	0	0	1	0	0	1	0	0	1	1	1	0	0	1	0	1	1	0	0	0	1	0	1	1	0	1	0	1	1	1	1	0	0	1	0	1	0	0	1
g17A2418.n	2	1	2	2	2	2	2	2	1	2	1	2	2	1	1	1	2	1	2	1	1	2	2	1	2	2	1	2	2	2	2	2	1	2	2	2	1	1	1	2	1	1	1	2	1	2	2	1	2
g17A2418.p	0	1	0	0	0	0	0	0	1	0	1	0	0	1	1	1	0	1	0	1	1	0	0	1	0	0	1	0	0	0	0	0	1	0	0	0	1	1	1	0	1	1	1	0	1	0	0	1	0
g4TAs2271.k	1	0	2	1	1	2	2	0	2	1	1	2	1	1	1	1	0	2	1	0	1	2	0	2	0	2	1	1	1	1	1	0	0	1	1	2	2	1	2	1	1	0	1	1	1	0	0	1	1
g4TAs2271.h	1	2	0	1	1	0	0	2	0	1	1	0	1	1	1	1	2	0	1	2	1	0	2	0	2	0	1	1	1	1	1	2	2	1	1	0	0	1	0	1	1	2	1	1	1	2	2	1	1
g18a288.k	1	0	2	1	1	2	2	0	2	1	1	2	1	1	1	1	0	2	1	0	1	2	0	2	0	2	1	1	1	1	1	0	0	1	1	2	2	1	2	1	0	0	1	1	1	0	0	1	1
g18a288.h	1	2	0	1	1	0	0	2	0	1	1	0	1	1	1	1	2	0	1	2	1	0	2	0	2	0	1	1	1	1	1	2	2	1	1	0	0	1	0	1	2	2	1	1	1	2	2	1	1
g18t1067.n	2	2	2	2	1	1	1	2	1	2	1	1	2	2	1	2	2	1	1	2	1	2	2	2	2	1	2	2	1	2	2	2	2	2	2	1	2	1	1	1	1	2	2	2	1	2	2	2	1
g18t1067.p	0	0	0	0	1	1	1	0	1	0	1	1	0	0	1	0	0	1	1	0	1	0	0	0	0	1	0	0	1	0	0	0	0	0	0	1	0	1	1	1	1	0	0	0	1	0	0	0	1
g18a173.n	2	1	2	2	1	1	1	2	1	1	1	2	1	2	1	2	2	2	1	2	2	2	2	2	2	1	2	2	1	2	2	2	1	2	2	1	2	1	1	1	1	2	1	2	2	1	2	2	1
g18a173.p	0	1	0	0	1	1	1	0	1	1	1	0	1	0	1	0	0	0	1	0	0	0	0	0	0	1	0	0	1	0	0	0	1	0	0	1	0	1	1	1	1	0	1	0	0	1	0	0	1
g18TAs2217.n	1	2	1	1	2	2	2	2	2	2	2	1	2	1	2	1	1	1	2	1	1	1	1	1	1	2	1	1	2	1	1	1	2	1	1	1	1	2	2	2	2	1	2	1	1	2	1	1	2
g18TAs2217.p	1	0	1	1	0	0	0	0	0	0	0	1	0	1	0	1	1	1	0	1	1	1	1	1	1	0	1	1	0	1	1	1	0	1	1	1	1	0	0	0	0	1	0	1	1	0	1	1	0
g18A2482.a	1	0	0	1	1	1	1	0	1	0	0	0	0	1	0	1	1	0	0	1	0	0	0	1	0	1	1	0	0	1	1	0	0	0	0	1	1	1	0	1	0	1	1	1	0	1	1	0	0
g18A2482.d	1	0	1	1	0	0	0	1	0	0	0	1	0	1	0	1	1	1	0	1	1	1	1	1	1	0	1	1	0	1	1	1	0	1	1	1	1	0	0	0	0	1	0	1	1	0	1	1	0
g18A2482.c	0	1	0	0	1	1	1	0	1	1	1	0	1	0	1	0	0	0	1	0	0	0	0	0	0	1	0	0	1	0	0	0	1	0	0	0	0	1	1	1	1	0	1	0	0	1	0	0	1
g18A2482.b	0	1	1	0	0	0	0	1	0	1	1	1	1	0	1	0	0	1	1	0	1	1	1	0	1	0	0	1	1	0	0	1	1	1	1	0	0	0	1	0	1	0	0	0	1	0	0	1	1
g18A2413.m	1	0	0	1	1	1	0	0	1	0	0	0	0	1	0	1	1	0	0	1	1	0	0	1	0	1	1	0	0	1	0	0	0	1	0	0	1	1	0	1	0	1	1	1	0	1	0	0	0
g18A2413.l	1	2	2	1	1	1	2	2	1	2	2	2	2	1	2	1	1	2	2	1	1	2	2	1	2	1	1	2	2	1	2	2	2	1	2	2	1	1	2	1	2	1	1	1	2	1	2	2	2
g18A320.f	1	0	0	1	1	1	0	0	1	0	0	0	0	1	0	1	1	0	0	1	1	0	0	1	0	1	1	0	0	1	0	0	0	1	0	0	1	1	0	1	0	1	1	1	0	1	0	0	0
g18A320.e	1	1	2	1	0	0	1	2	0	1	1	2	1	1	1	1	1	2	1	1	1	2	2	1	2	0	1	2	2	1	2	2	1	1	2	2	1	0	1	0	2	1	0	1	2	0	2	2	1
g18A320.g	0	1	0	0	1	1	1	0	1	1	1	0	1	0	1	0	0	0	1	0	0	0	0	0	0	1	0	0	0	0	0	0	1	0	0	0	0	1	1	1	0	0	1	0	0	1	0	0	1
g18a463.f	1	0	0	1	1	1	0	0	1	0	0	0	0	1	1	1	1	1	0	1	1	0	0	1	0	1	1	0	0	1	0	0	0	1	0	0	1	1	0	1	0	1	1	1	0	1	0	0	0
g18a463.e	1	1	2	1	0	0	1	2	0	1	1	2	1	1	0	1	1	1	1	1	1	2	2	1	2	0	1	2	2	1	2	2	1	1	2	2	1	0	1	0	2	1	0	1	2	0	2	2	1
g18a463.g	0	1	0	0	1	1	1	0	1	1	1	0	1	0	1	0	0	0	1	0	0	0	0	0	0	1	0	0	0	0	0	0	1	0	0	0	0	1	1	1	0	0	1	0	0	1	0	0	1
g18a137.n	1	2	1	1	2	2	2	1	2	2	1	1	2	1	2	1	1	1	2	1	1	1	1	1	1	2	1	1	1	1	1	1	2	1	1	1	1	2	2	2	1	1	2	1	1	2	2	1	2
g18a137.p	1	0	1	1	0	0	0	1	0	0	1	1	0	1	0	1	1	1	0	1	1	1	1	1	1	0	1	1	1	1	1	1	0	1	1	1	1	0	0	0	1	1	0	1	1	0	0	1	0
g18T65.n	1	2	2	2	2	2	2	1	2	2	2	1	2	1	2	1	1	1	2	1	1	1	2	1	1	1	1	1	1	1	1	1	2	1	1	1	2	2	2	2	1	1	1	1	1	2	2	1	1
g18T65.p	1	0	0	0	0	0	0	1	0	0	0	1	0	1	0	1	1	1	0	1	1	1	0	1	1	1	1	1	1	1	1	1	0	1	1	1	0	0	0	0	1	1	1	1	1	0	0	1	1
g18TAs2224.n	1	2	2	2	2	2	2	2	2	2	2	1	2	1	2	1	1	1	1	1	1	1	2	1	1	1	1	1	1	1	1	1	2	1	1	1	2	2	2	2	1	1	1	1	1	2	2	2	1
g18TAs2224.p	1	0	0	0	0	0	0	0	0	0	0	1	0	1	0	1	1	1	1	1	1	1	0	1	1	1	1	1	1	1	1	1	0	1	1	1	0	0	0	0	1	1	1	1	1	0	0	0	1
g18T2113.e	1	2	1	1	2	2	1	1	2	1	1	0	2	1	2	1	1	1	1	1	1	1	1	0	0	1	1	0	0	1	0	0	0	1	1	1	2	2	2	1	0	1	1	2	0	2	1	2	0
g18T2113.g	1	0	0	0	0	0	0	0	0	1	0	1	0	1	0	1	1	1	1	1	1	1	0	1	1	1	1	1	1	1	1	1	1	1	1	1	0	0	0	0	1	1	1	0	1	0	0	0	1
g18T2113.f	0	0	1	1	0	0	1	1	0	0	1	1	0	0	0	0	0	0	0	0	0	0	1	1	1	0	0	1	1	0	1	1	1	0	0	0	0	0	0	1	1	0	0	0	1	0	1	0	1
g18BAC52E13-T7-SSR1.e	1	2	1	1	2	2	1	1	2	1	1	0	2	1	2	1	1	1	1	1	1	1	1	0	0	1	1	0	0	1	0	0	0	1	1	0	2	2	2	1	0	1	1	2	0	2	1	2	0
g18BAC52E13-T7-SSR1.g	1	0	0	0	0	0	0	0	0	1	0	1	0	1	0	1	1	1	1	1	1	1	0	1	1	1	1	1	1	1	1	1	1	1	1	1	0	0	0	0	1	1	1	0	1	0	0	0	1
g18BAC52E13-T7-SSR1.f	0	0	1	1	0	0	1	1	0	0	1	1	0	0	0	0	0	0	0	0	0	0	1	1	1	0	0	1	1	0	1	1	1	0	0	1	0	0	0	1	1	0	0	0	1	0	1	0	1
g18T2639.l	2	2	1	1	2	2	1	1	2	2	1	1	2	2	2	2	2	2	2	2	2	2	1	2	1	2	2	1	1	2	1	1	1	2	2	1	2	2	2	2	1	2	2	2	1	2	1	2	1
g18T2639.m	0	0	1	1	0	0	1	1	0	0	1	1	0	0	0	0	0	0	0	0	0	0	1	0	1	0	0	1	1	0	1	1	1	0	0	1	0	0	0	0	1	0	0	0	1	0	1	0	1
g18SSH186.l	2	2	2	1	1	1	2	2	2	2	2	2	2	2	2	2	2	2	2	2	2	2	1	1	2	2	2	2	1	2	1	1	1	2	2	1	1	2	2	1	1	2	1	1	2	1	2	1	1
g18SSH186.m	0	0	0	1	1	1	0	0	0	0	0	0	0	0	0	0	0	0	0	0	0	0	1	1	0	0	0	0	1	0	1	1	1	0	0	1	1	0	0	1	1	0	1	1	0	1	0	1	1
[truncated: 303 more columns]
